# Supplementary material for: Transcriptome Analysis Reveals That Abeliophyllum distichum Nakai Extract Inhibits RANKL-Mediated Osteoclastogenensis Mainly through Suppressing Nfatc1 Expression
Source: Biology (Basel). 2020 Aug 6;9(8):212. doi: 10.3390/biology9080212 (PMC7491199; doi:10.3390/biology9080212)
Supplement: Supplementary file 1 [file biology-09-00212-s001.zip]

Archive with 2 entries (2 files):
- Supplementary Table I. K-means clustering of 2,574 differentially expressed genes (DEGs).xlsx.xlsx
- Supplementary Table II. List of affected genes by LE treatment.xlsx
