# Supplementary material for: Transcriptome Analysis Reveals That Abeliophyllum distichum Nakai Extract Inhibits RANKL-Mediated Osteoclastogenensis Mainly through Suppressing Nfatc1 Expression
Source: Biology (Basel). 2020 Aug 6;9(8):212. doi: 10.3390/biology9080212 (PMC7491199; doi:10.3390/biology9080212)
Supplement: Supplementary file 1 [file biology-09-00212-s001.zip › Supplementary Table I. K-means clustering of 2,574 differentially expressed genes (DEGs).xlsx.xlsx]

## Sheet: Sheet1
Gene Symbol	k-mean clusters	No RANKL_rep1(FPKM)	No RANKL_rep2(FPKM)	RANKL_rep1(FPKM)	RANKL_rep2(FPKM)	RANKL+LE_rep1(FPKM)	RANKL+LE_rep2(FPKM)
Mgst2	1	4.41	4.46	4.72	4.62	6.25	5.92
Arhgef40	1	7.64	7.79	7.92	7.88	8.47	8.89
Lpcat2	1	7.87	7.83	8.11	8.18	8.86	8.95
Cacng8	1	4.69	4.89	6.25	5.81	7.14	7.47
Tlr5	1	4.79	4.99	5.04	5.29	5.65	5.85
Cx3cr1	1	10.44	10.7	10.15	9.85	10.87	11.04
Slc16a12	1	2.83	2.8	3.24	3.18	3.54	3.75
Ugt1a6b	1	10.96	10.93	10.53	10.31	11.61	11.39
Dlgap1	1	5.57	5.4	6.51	6.54	8.02	8.03
Ugt1a1	1	10.95	10.91	10.51	10.31	11.6	11.36
Dhrs9	1	7.88	7.99	8.27	7.77	9.12	8.96
Ptgs1	1	7.67	7.78	8.88	8.6	10.14	9.9
Traf3ip3	1	6.67	6.77	7.07	6.86	7.52	7.56
Clec5a	1	8.78	8.88	9.57	9.27	9.93	9.85
Ltbp1	1	5.23	5.44	6.55	6.34	7.4	7.42
Ugt1a9	1	10.96	10.91	10.52	10.32	11.62	11.37
Gm5577	1	3.03	2.9	3.09	3.25	3.3	3.77
Bicd1	1	4.26	4.5	4.54	4.45	5.01	4.95
Rasd2	1	3.65	3.73	4.03	3.89	4.35	4.46
2610318N02Rik	1	5.96	6.05	6.39	6.42	6.88	6.69
Acsbg1	1	5.35	5.54	5.45	5.15	6.15	6.14
Sorbs1	1	5.23	5.46	5.03	5.11	5.72	5.85
Ebi3	1	7.75	7.64	7.41	7.07	8.12	8.19
Mturn	1	4.48	4.27	4.73	4.8	5.31	5.1
Slc39a4	1	5.11	4.91	5.08	5.2	7.08	6.83
D330045A20Rik	1	7.58	7.54	6.93	7.09	8.25	8.51
Tmem26	1	7.35	7.36	7.99	7.77	8.36	8.4
Serpinb1a	1	3.47	3.53	3.74	3.79	4.43	3.98
Ndrg2	1	4.28	4.28	6.6	5.47	7.53	7.76
Uchl1os	1	4.34	4.3	4.59	4.59	5.4	5.09
Cdkl2	1	5.61	6.12	6.6	6.26	7.06	6.65
Ugt1a5	1	10.96	10.92	10.52	10.3	11.6	11.36
Flrt3	1	4.71	4.54	5.21	4.6	6.11	5.6
Serpinb6b	1	7.49	7.41	8.07	7.88	8.67	8.24
Ugt1a7c	1	11.29	11.23	10.83	10.66	11.92	11.68
Amotl1	1	6.58	6.53	7.19	7.36	7.98	8.32
Ugt1a10	1	10.94	10.9	10.51	10.3	11.59	11.36
Lrrc10b	1	3.45	3.22	3.7	3.65	4.19	3.81
Serpinb1b	1	4.34	4.29	3.92	4.02	5.14	5.24
Rasip1	1	3.94	3.9	4.2	4.39	4.65	4.64
Raet1d	1	7.25	7.48	7.18	6.78	7.86	7.75
Slc7a11	1	5.85	6.1	6.37	6.21	6.77	6.73
3300002P13Rik	1	1.33	1.32	1.33	1.38	1.58	1.79
Ephx1	1	6.17	5.95	6.91	7.17	7.86	7.72
Gsta3	1	4.98	4.9	4.05	3.97	6.34	6.07
Bag2	1	5.9	5.88	5.97	5.99	6.57	6.56
Sema3c	1	4.43	4.39	3.92	4.09	4.69	4.78
Rnf183	1	4.53	4.53	4.86	4.76	5.59	5.38
Spaca6	1	4.26	4.5	4.67	4.85	4.9	5.47
Actg2	1	3.65	3.83	3.77	4.19	4.43	4.25
Rasgrf1	1	3.51	3.35	3.24	3.14	4.41	4.75
Cd207	1	6.73	6.45	6.86	6.92	7.68	7.41
Hoxa1	1	5.33	5.3	5.14	4.63	5.75	5.6
3110039I08Rik	1	3.29	3.43	3.51	3.48	3.85	4.26
Nt5e	1	5.56	5.86	5.12	4.98	6.51	5.79
Abcb1b	1	7.63	7.85	8.25	8.17	8.86	8.77
Il18rap	1	5.51	5.35	5.37	5.31	7.08	6.95
Etfbkmt	1	4.75	4.53	4.74	5.01	5.41	5.54
Nqo1	1	6.6	6.72	6.69	6.31	10.02	9.83
Il16	1	6.78	6.54	6.25	6.45	7.09	7.17
Cav1	1	11.24	11.21	12.53	12.04	13.59	13.24
Kcnk12	1	7.33	7.05	6.81	6.98	8.06	8.02
Itgal	1	10.08	10.14	9.73	9.41	10.64	10.61
Rassf6	1	3.82	3.78	3.99	3.97	4.65	4.35
Uchl1	1	7.34	7.28	7.68	7.68	8.85	8.65
Trim16	1	7.03	6.73	7.32	6.85	7.74	7.67
Sema4a	1	8.6	8.46	8.56	8.4	9.26	9.53
Fcrl1	1	6.23	6.37	6.8	6.56	7.56	7.52
Ugt1a2	1	10.95	10.91	10.51	10.3	11.6	11.36
Ust	1	5.19	5.43	5.58	5.56	6.16	6.05
Nlrc3	1	7.03	7.19	7.21	7.47	8.04	8.15
Adh7	1	3.74	3.6	3.69	3.66	5.56	5.42
Mboat1	1	7.81	7.96	8.53	8.18	9.08	9.07
Il1f9	1	4.97	5.18	5.53	5.42	5.64	6.06
Gsdme	1	7.02	6.71	6.95	6.61	7.7	7.59
Gm23450	1	2.49	2.47	2.69	2.62	2.96	3.09
Pi16	1	3.13	3.13	3.38	3.51	4.18	4.09
F11r	1	6.62	6.58	7.42	7.11	8.08	7.98
Usp43	1	3.76	3.53	4.59	4.29	5.1	5.15
Reep6	1	4.42	4.25	4.48	4.56	4.98	4.98
Fat2	1	2.47	2.45	2.63	2.79	2.81	3
Tsku	1	5.32	4.82	6.21	5.82	6.98	6.88
Klf8	1	6.41	6.67	7	6.94	7.26	7.33
Gprc5b	1	6.86	6.8	6.22	6.34	7.33	7.41
Treml4	1	5.82	5.6	5.14	5.06	6.61	6.51
Glipr1	1	9.95	10.01	10.71	10.72	11.34	11.14
Cd80	1	5.9	6.02	6.39	6.23	6.47	6.88
Myoz1	1	3.87	4.12	4.29	4.16	4.72	4.57
Tnfaip2	1	10.65	10.37	11.24	11.21	11.78	12.07
Klf4	1	8.31	8.19	8.22	8.18	8.91	9.23
Slc2a6	1	8.28	8.08	8.59	8.54	9.24	9.3
Ugt1a6a	1	10.97	10.93	10.53	10.32	11.63	11.39
Cuedc1	1	6.17	6.33	5.69	5.46	6.55	6.93
Kif21a	1	6.66	6.67	7.18	6.81	7.43	7.5
Tuba4a	1	9.97	9.77	10.4	10.19	11.08	10.88
1700071M16Rik	1	6.17	6.25	6.04	5.89	7.35	7.33
Pla2g7	1	9.97	9.96	9.51	9.21	11.32	11.18
Rapgef5	1	7.2	7.5	7.6	7.8	8.8	8.61
Tarm1	1	2.52	2.67	2.51	2.51	3.07	3.34
Lpar1	1	7.04	7.18	7.52	7.41	8.08	7.95
Flrt2	1	10.34	10.39	11	10.86	11.42	11.26
Tnfsf14	1	5.12	5.05	4.77	4.73	5.67	5.71
Zbtb32	1	5.41	5.25	6.5	6.2	7.22	7.11
Gjb3	1	4.15	4.24	4.65	4.83	5.27	5.28
Epha2	1	7.73	7.63	7.24	7.18	8.61	8.73
Esam	1	3.06	3	2.93	2.83	4.18	3.66
Abcc4	1	9.09	9.22	8.92	8.93	10	9.8
Has1	1	3.01	3.16	3.27	3.57	3.7	4.1
Ube2cbp	1	3.16	3.07	3.5	3.39	3.75	3.81
Tnip3	1	9.81	9.83	10.25	10.01	10.82	10.64
Afp	1	6.3	6.07	5.56	5.58	6.82	6.75
Fsbp	1	5.76	6.03	6.15	6.26	6.52	6.7
Ube2e2	2	6.32	6.55	7.6	7.37	7.57	7.09
4933439C10Rik	2	4.71	4.93	5.34	5.39	5.47	5.59
Enc1	2	8.4	8.58	9.73	9.73	9.45	9.42
Fgfrl1	2	5.4	5.3	6.03	5.91	5.92	6.04
Adgrl2	2	7.19	7.2	9.1	9.18	8.44	8.63
Macrod1	2	6.03	6	6.84	6.98	6.84	6.67
Il2rg	2	10.11	10.25	11.28	11.1	11.38	11.3
Spns3	2	3.85	3.58	4.3	4.46	4.22	4.46
1700025G04Rik	2	8.48	8.38	9.41	9.2	9.08	9.15
Art2b	2	4.08	4.14	4.43	5.1	4.85	5.64
St14	2	5.35	5.37	7.71	7.63	7.01	7.35
Gsap	2	8.88	9.08	10.19	10.16	9.88	9.87
Acsl1	2	9.06	9.16	10.87	10.84	10.59	10.65
Serpinb12	2	3.97	3.92	4.57	4.62	4.83	4.44
Ptgfrn	2	5.3	5.52	6.7	6.56	6.51	6.36
Atr	2	8.09	8.56	9.5	9.72	9.16	9.26
Bri3bp	2	9.05	9.14	10.3	10.21	10.25	10.23
Neurl1b	2	6.41	6.26	9.11	8.99	8.76	9.08
Tmem176b	2	5.93	5.73	8.92	9.2	8.2	8.28
Col4a6	2	4.57	4.51	7.75	7.33	6.94	7.54
1110002J07Rik	2	5.66	5.41	6.72	6.72	6.16	6.56
Kif20b	2	8.68	8.91	9.54	9.48	9.76	9.7
Lmtk2	2	8.46	8.38	10.06	10.15	9.54	9.85
Cavin3	2	4.9	4.8	7.72	7.71	7.7	7.64
Jarid2	2	10.06	10.25	11.24	11.19	10.72	11
Ttc39b	2	7.52	7.6	9.85	9.81	9.22	9.28
Klhl23	2	4.71	4.74	5.46	5.14	5.26	5.23
Gm5901	2	3.64	3.65	4.07	4.36	4.07	4.21
Pira2	2	9.67	9.67	10.39	10.13	10.67	10.52
G2e3	2	8.36	8.53	9.29	9.54	9.4	9.48
Rcc2	2	11.53	11.44	12.48	12.46	12.13	12.32
Gk5	2	5.19	5.29	5.89	6.04	5.79	5.84
Birc5	2	8.64	8.77	9.93	9.77	9.95	10.02
Ckap2	2	7.5	7.61	8.64	8.54	8.93	8.76
Mtdh	2	10.63	10.8	11.74	11.69	11.43	11.52
Nid2	2	6.29	6.23	6.62	7.13	6.94	7.18
Zfp951	2	4.88	4.77	5.18	5.45	5.41	5.49
Plk1	2	9.21	9.04	10.12	10	10.2	10.29
Cdk2ap2	2	7.94	7.94	9.93	9.69	9.44	9.24
Gbp5	2	4.94	4.9	5.79	5.75	5.44	5.55
Cdkn2a	2	3.79	3.71	4.33	4.38	4.56	4.65
Mphosph9	2	7.11	7.31	8.21	8.33	8.2	8.31
Dkc1	2	9.58	9.79	10.81	10.99	10.88	10.69
Nfkbia	2	8.28	8.46	9.71	10.27	9.41	10.39
Rab11fip1	2	8.06	8.14	9.51	9.51	9.45	9.57
Fnbp1l	2	9.22	9.77	10.84	11.12	10.33	10.87
Gcat	2	6.84	6.71	7.75	7.78	7.75	7.86
Slc6a13	2	3.88	3.66	4.96	4.38	4.94	4.63
Map3k14	2	7.6	7.64	8.11	8.32	8.2	8.81
Sun1	2	9.18	9.37	10.03	10.03	10.22	10.22
Rp2	2	9.7	9.82	10.64	10.63	10.83	10.59
Htra1	2	5.45	5.38	9.72	9.46	9.2	9.11
Cdc25c	2	6.48	6.69	7.24	7.11	7.27	7.54
Traf3	2	8.92	8.99	10.09	10.02	10.13	10.45
Bmp2	2	5.6	5.67	6.73	6.95	6.57	6.8
Zfp971	2	7.41	7.9	8.76	8.78	8.48	8.64
Nusap1	2	8.64	8.55	9.87	9.57	9.91	9.92
Plek2	2	3.5	3.35	4.42	4.12	4.39	3.9
Cks2	2	7.61	7.6	8.58	8.24	8.53	8.41
Kif23	2	9.28	9.23	10.09	9.94	10.34	10.22
Prc1	2	9.56	9.72	10.45	10.26	10.61	10.54
Esco2	2	7.39	7.56	8.16	8.31	8.48	8.41
Rdm1	2	5.18	5.12	5.8	5.6	5.67	5.69
Shmt1	2	6.93	6.79	8.15	8.27	8.07	7.86
Top2a	2	11.25	11.58	12.42	12.28	12.33	12.41
Igsf3	2	4.58	4.53	6.35	6.28	6.09	6
Cxcl10	2	7.03	6.77	8.93	8.9	9.43	9.54
3010003L21Rik	2	5.02	5.15	5.83	5.9	5.79	5.83
Mllt6	2	9.1	9.1	10.44	10.58	9.96	10.45
Sec11c	2	9.34	9.25	10.64	10.56	10.59	10.27
N4bp3	2	6.13	5.78	7.24	6.99	6.94	7.07
Tacc2	2	6.45	6.47	7.61	7.61	7.28	7.31
Ydjc	2	6.57	6.41	7.81	7.85	7.92	7.75
Cpne8	2	3.71	3.65	4.74	4.71	4.51	4.4
Rrad	2	6.18	6.19	7.8	7.85	8.12	8.02
Slc38a2	2	10.78	10.95	12.49	12.43	12.5	12.39
Deptor	2	7.39	7.53	9.35	9.6	8.76	9.11
Herpud1	2	7.23	7.07	8.63	8.61	8.5	8.38
Pard6b	2	3.05	2.96	3.48	3.52	3.5	3.26
A330074K22Rik	2	4.04	4	5.37	5.75	5.11	5.31
Bzw2	2	8.71	8.78	9.92	9.88	9.93	9.78
9130008F23Rik	2	4.28	4.84	5.34	5.43	5.04	5.34
Bbs9	2	7	7.05	9.02	8.75	8.5	8.37
Acat2	2	7.46	7.42	8.33	8.38	8.23	8.26
Cdc20	2	8.88	8.82	10.49	10.48	10.55	10.44
Dglucy	2	8.74	8.76	9.91	9.74	9.67	9.69
2610528A11Rik	2	2.85	2.82	3.24	3.28	3.2	3.21
Mfng	2	6.17	6.42	7.54	7.35	7.27	7.15
Kif11	2	9.42	9.69	10.69	10.47	10.7	10.65
Serpinb8	2	8.55	8.45	10.22	10.11	9.7	9.68
Inpp4b	2	6.93	7.13	8.27	8.47	8.96	8.91
Sestd1	2	9.29	9.42	10.45	10.56	10.39	10.42
Ankle1	2	5.97	6.09	6.63	7	6.63	7.07
Impdh2	2	10.33	10.16	11.52	11.53	11.35	11.22
Fas	2	5.34	5.58	7.28	6.95	7.51	7.47
Siglece	2	4.45	4.27	5.22	5.04	5.12	5.48
Gfi1b	2	4.25	4.18	6.29	6.08	6.27	6.27
Hook1	2	5.44	5.4	6.46	6.03	6.64	6.54
Asb2	2	4.38	4.27	5.71	5.82	5.36	5.25
Bmf	2	6.2	5.95	7.83	7.84	7.81	7.63
Hsd17b10	2	9.26	8.95	10.9	10.95	10.6	10.37
Ank	2	10.16	10.2	11.66	11.45	11.34	11.19
Gm20300	2	5.17	4.94	5.7	5.7	5.45	5.6
Sgo2a	2	8.31	8.5	9.54	9.39	9.55	9.51
Slc6a9	2	3.83	4.14	4.58	4.54	4.57	4.55
Gm12500	2	5.9	5.64	6.3	6.4	6.43	6.5
Padi2	2	7.36	7.31	10.01	9.9	9.26	9.2
Ceacam16	2	3.39	3.49	3.79	4	3.79	4.09
Ehd1	2	12.19	12.02	13.1	13.09	13.24	13.21
Gpc1	2	8.46	8.13	9.34	9.02	9.35	9.23
Fcna	2	6.18	5.92	7.58	7.31	7.73	7.37
Ift43	2	6.13	6.15	6.84	6.94	6.65	6.65
Slc5a3	2	7.18	7.2	11.18	11.56	9.85	10.36
Cass4	2	5.93	5.99	6.88	6.92	6.74	6.87
Itgb3	2	5.63	5.59	11.47	11.14	10.05	9.86
Pira1	2	9.78	9.62	10.4	10.14	10.69	10.53
Wdr78	2	3.37	3.51	3.71	3.9	3.98	3.91
Ccdc116	2	4.31	4.17	5.18	5.34	5.22	5.06
Nupr1	2	6.29	5.99	7.27	7.07	6.95	7.04
Ndrg4	2	5.44	5.32	6.74	6.05	6.14	6.04
Agmo	2	4.89	4.68	5.89	5.92	5.85	5.85
Dock7	2	10.23	10.43	11.11	11.06	11.25	11.37
Sdc1	2	10	9.85	11.28	11.02	11.01	10.82
Rnd1	2	4.86	4.55	5.85	5.95	5.87	5.57
Alox5	2	6.32	6.19	6.98	6.9	7.27	7.11
Pdcd4	2	5.68	5.84	7.37	7.02	6.9	6.8
Mt2	2	6.72	6.54	7.59	7.51	7.8	7.51
Socs3	2	5.4	5.17	6.71	6.69	6.61	6.73
Col4a2	2	7.23	6.68	9.78	9.58	11.06	11.43
Lamc2	2	4.1	4.05	6.14	5.76	6.13	5.85
Dyrk3	2	5.64	5.56	6.67	6.45	6.9	6.85
Slc16a1	2	9	8.97	9.99	9.71	10.06	9.76
Agpat4	2	8.33	8.35	9.32	9.29	9.25	9
Vegfc	2	4.69	4.61	8.49	8.02	7.58	7.81
Rn45s	2	19.72	19.25	20.31	20.31	20.37	20.62
H1fx	2	5.96	5.47	7.41	7.84	7.63	7.7
Iqgap3	2	9.19	8.98	10	9.99	9.88	10.04
Ccnb1	2	9.37	9.48	10.65	10.49	10.8	10.66
Pde4b	2	5.64	5.49	7	6.85	6.79	6.81
Parp8	2	7.39	7.7	8.45	8.42	8.23	8.17
Kctd8	2	2.78	2.8	3.24	3.49	3.42	3.14
Farp2	2	6.44	6.23	7.01	7.39	7.07	7.1
Nup37	2	7.76	7.45	8.71	8.44	8.46	8.36
Ctsf	2	6.03	5.77	7.23	7.12	6.92	6.79
Col4a1	2	6.69	6.58	9.4	9.23	10.61	11.02
Naaa	2	7.8	8.06	9.4	9.1	9.57	9.47
Mcm8	2	6.75	6.85	7.66	7.65	7.71	7.46
Gfra2	2	4.39	4.31	6.32	6.37	6.69	6.97
Mdm1	2	7.7	7.84	8.59	8.67	8.43	8.46
Cdc42ep2	2	5.42	5.25	8.13	7.98	7.45	7.52
Zfp263	2	8.77	8.87	10.51	10.6	10.67	10.74
Prrg4	2	5.15	5.54	7.34	7.24	7.49	7.46
Tnfrsf9	2	4.02	3.93	6.01	5.69	5.73	5.52
Lockd	2	3.56	3.73	4.28	4.26	4.11	4.17
Clec4a4	2	4.33	4.2	6.82	6.53	6.06	6.11
Susd4	2	2.4	2.38	2.75	2.93	2.82	2.71
Abca6	2	2.35	2.38	2.6	2.69	2.6	3.06
Mif	2	10.43	10.49	11.69	11.62	11.74	11.5
Iars	2	10.74	10.78	11.74	11.73	11.55	11.41
Zdhhc15	2	4.17	4.34	4.91	4.79	5.17	4.69
Fgf11	2	6	5.9	7.28	7	6.75	6.8
Pttg1	2	7.42	7.58	8.36	8.06	8.57	8.4
Cd55	2	3.15	3.29	3.88	4.07	3.7	3.75
Fktn	2	6.45	6.51	7.37	7.31	7.03	7.13
Arhgef39	2	6.75	6.66	7.64	7.7	7.64	7.69
Nectin2	2	7.14	6.75	7.96	8.06	7.62	7.82
Zcchc14	2	6.82	6.67	7.71	7.56	7.3	7.62
Slc4a7	2	9.94	10.13	12.51	12.58	12.57	12.78
Bok	2	4.21	4.08	5.03	4.71	4.76	4.86
Hmgb3	2	7.26	7.34	8.51	8.24	8.23	8.09
2310001H17Rik	2	4.31	4.28	5.17	5.25	5.32	5.46
Troap	2	7.27	7.14	7.84	7.83	7.86	8.28
Col18a1	2	8.99	8.71	9.98	10.05	10.14	10.32
Nrp2	2	12.12	12.27	13.99	14.08	13.39	13.62
Ralgds	2	6.95	6.82	8.57	8.57	8.68	8.93
Mis18bp1	2	8.13	8.32	9.36	9.17	9.32	9.42
Cxcl11	2	3.76	3.64	4.84	4.7	4.85	5.01
Tcp11l2	2	5.85	5.84	8.01	7.68	7.35	7.06
Cdc42ep4	2	8.57	8.47	9.41	9.28	9.49	9.36
Knl1	2	8.32	8.8	9.52	9.7	9.59	9.8
Sez6l2	2	4.89	4.72	5.71	5.44	5.59	5.8
Snupn	2	6.35	6.53	7.31	7.4	7.33	7.18
Rpsa	2	13.83	13.75	14.77	14.83	14.77	14.53
Whrn	2	4.34	4.17	4.77	4.88	4.66	4.68
Bcar1	2	5.15	4.91	7.37	7.29	6.7	6.9
Art2a-ps	2	3.73	3.52	4.1	4.54	4.21	4.94
Efna2	2	4.84	4.69	6.12	6.32	6.08	5.96
Npm1	2	12.47	12.45	13.74	13.61	13.51	13.29
Prr11	2	8.9	8.81	9.68	9.6	9.9	9.73
Efl1	2	7.66	8.07	8.92	8.81	8.56	8.53
2900052L18Rik	2	4.18	4.12	4.64	5.18	5.11	5.03
Dmkn	2	4.37	4.46	6.31	5.78	6.89	6.89
Mir7225	2	1.41	1.4	1.65	1.62	1.57	1.55
Nadk2	2	7.92	7.79	8.73	8.87	8.6	8.54
D930048N14Rik	2	4.13	4.15	4.87	4.66	4.76	5.08
Fam60a	2	8.01	8.28	9.49	9.33	9.29	9.23
Trim59	2	8.08	8.09	9.09	8.85	9.13	9.04
Nfkb2	2	9.25	9.12	11.54	11.72	11.25	11.4
Hmgn5	2	7.85	7.96	9.28	9.3	8.72	8.94
Mki67	2	11.9	12.43	13.42	13.54	13.53	13.38
Mink1	2	9.62	9.44	10.54	10.67	10.25	10.54
4833438C02Rik	2	6.52	6.19	8.26	8.45	8.31	8.41
Mir1a-1hg	2	4.35	4.5	4.94	5.29	4.69	5.46
Arhgef6	2	10.69	10.69	11.69	11.55	11.57	11.41
Spag5	2	8	8.15	9.14	8.99	9.14	9.2
Impa2	2	7.2	7.39	8.21	8.07	8.06	7.99
Casp6	2	6.61	6.91	7.68	7.43	7.4	7.39
Rnf19b	2	10.11	10.05	11.7	11.62	11.38	11.31
Shtn1	2	10.39	10.54	11.5	11.37	11.29	11.19
Sapcd2	2	6.02	5.78	6.92	7.01	6.97	6.92
Kif14	2	7.85	8.03	8.79	8.76	8.85	8.86
Ppp1r12b	2	5.97	5.79	8.26	8.42	8.09	8.44
Slc26a2	2	8.6	8.85	9.6	9.79	9.48	9.4
Bcl2l15	2	4.37	4.3	5.99	6.21	5.96	5.95
Mfsd4a	2	5.85	6.42	6.78	7.07	6.72	6.91
Aldoc	2	7.51	7.53	8.68	8.45	8.97	8.81
Mefv	2	5.06	5.22	7.35	7.36	7.45	7.67
Igf2r	2	9.54	9.72	12.12	12.01	11.64	11.81
Snhg7	2	4.12	3.99	4.61	4.78	4.32	4.87
Lrwd1	2	8.7	8.53	9.55	9.59	9.42	9.44
Slc30a4	2	7.38	7.46	8.24	8.15	8.46	8.44
Zswim4	2	9.01	8.78	10.19	10.25	9.83	9.96
Gm5088	2	6.02	5.67	7.03	7.22	6.79	6.97
Xirp1	2	3.56	3.6	4.67	4.7	4.65	4.61
Frk	2	3.57	3.51	3.98	4.05	4.13	4.17
Lca5	2	6.38	6.55	7.38	7.21	7.65	7.6
Kif22	2	8.56	8.37	9.43	9.53	9.45	9.37
Rps6ka5	2	7.7	7.83	8.88	8.76	8.66	8.78
Strip2	2	4.72	4.46	6.46	6.69	5.9	5.95
Lamc1	2	10.5	10.51	11.31	11.28	11.64	11.65
Cep89	2	6.89	6.85	7.8	7.95	7.82	7.64
Bcl3	2	8.26	8.17	9.14	9.34	8.79	9.27
Dclk1	2	3.81	3.95	5.07	5.03	4.54	4.83
Hmmr	2	8.85	8.99	10.37	10.16	10.53	10.33
Eldr	2	3.66	3.63	4.13	4.25	4.15	3.98
Tom1l1	2	5.57	5.56	7.11	7.27	6.93	6.83
Emp2	2	8.07	8.44	9.46	9.15	9.38	9.29
Traf1	2	7.16	7	11.09	11.06	10.86	10.94
Cenpa	2	8.03	8.06	9.55	9.3	9.52	9.35
Enpp4	2	6.49	6.61	7.97	7.75	7.74	7.88
Anln	2	9.71	9.8	11.07	11.08	11.23	11.49
Cyp2ab1	2	3.97	3.8	4.91	4.79	4.94	4.96
Arfgef3	2	7.04	7.39	8.74	8.94	8.48	8.57
Stk32c	2	3.74	3.93	4.78	4.7	5.03	4.87
Plxna4	2	6.65	6.6	10.42	10.7	9.2	9.45
Cep162	2	7.42	7.56	8.43	8.37	8.32	8.43
Dram1	2	8.16	8.16	9.04	8.93	9.16	9.27
Bub1b	2	9.18	9.22	10.6	10.36	10.58	10.51
Ptpn22	2	9.05	9.14	10.85	10.78	10.53	10.32
Mir17hg	2	5.52	5.71	6.78	6.57	6.25	6.8
G3bp1	2	11.28	11.26	12.35	12.29	12.16	12.13
Mfge8	2	6.36	6.31	7.79	7.57	7.5	7.31
P3h2	2	1.82	1.81	2.17	2.07	1.99	2.09
Mst1r	2	4.5	4.38	8.4	8.32	6.87	7.24
Naa10	2	8.31	8.38	9.32	9.56	9.27	9
Cks1b	2	7.94	8.1	9.06	8.82	9.2	8.89
Cyb561	2	4.28	3.93	5.52	5.35	5.03	4.98
Stard10	2	5.84	5.6	6.24	6.28	6.49	6.31
C3	2	9.16	9.26	11.01	10.86	10.65	10.92
Depdc1b	2	6.5	6.3	6.91	6.98	7.34	7.18
Klf7	2	6.64	6.46	7.37	7.33	7.23	7.34
St7	2	5.87	6.01	6.8	6.71	6.6	6.49
Hspb6	2	5.05	4.96	5.52	5.6	5.68	5.6
Rpl22l1	2	8.49	8.36	9.8	9.66	9.76	9.38
Aurka	2	8.63	8.72	9.66	9.54	9.6	9.56
Setd7	2	8.49	8.84	9.52	9.56	9.87	10
Myo10	2	8.89	9.22	11.22	11.33	10.45	10.88
Ccdc18	2	4.93	5.15	5.77	5.8	5.85	6.09
Ifi27	2	8.03	7.75	10.54	10.44	10.1	9.74
Col4a5	2	7.31	7.04	10.48	10.29	10.26	10.51
Mlec	2	11.56	11.54	12.47	12.3	12.46	12.5
Epm2aip1	2	7.57	7.51	8.44	8.67	8.4	8.57
Osbpl10	2	4.75	4.65	5.72	5.54	5.34	5.57
Kyat3	2	5.05	5	5.89	5.42	5.52	5.47
Nadk	2	11.45	11.37	12.74	12.57	12.69	12.6
Gtf3c5	2	8.09	8.25	9.68	9.81	9.57	9.52
Pitpnm2	2	5.3	5.17	6.96	7.27	6.37	6.69
Ak4	2	5.59	5.49	7.14	6.39	6.5	6.5
Mrps6	2	7.24	6.97	9.54	9.28	8.67	8.67
4933416M07Rik	2	4.92	4.95	6.02	6.03	5.69	5.92
Ttll11	2	2.42	2.4	2.93	2.82	2.87	2.69
Tfap4	2	6.62	6.65	7.66	7.63	7.3	7.44
Pcx	2	5.8	5.81	6.87	7.08	7.21	6.88
Myo6	2	5.35	5.71	7.21	7.05	6.67	6.6
Mycl	2	4.86	4.94	9.13	8.81	9.03	9.01
Sigirr	2	5.19	4.99	5.61	5.68	5.5	5.5
Fgr	2	7.7	7.68	10.07	9.99	9.96	10.02
Airn	2	3.99	3.98	4.84	5	4.27	5.03
Ckap2l	2	8.53	8.69	9.78	9.64	9.81	9.63
Ppp2r3a	2	7.16	7.43	10.51	10.72	10.17	10.39
Pla2g12a	2	5.37	5.54	6.15	6.1	6.09	5.86
Ccnb2	2	7.71	7.84	9.76	9.57	9.76	9.6
Kif20a	2	9.56	9.49	10.89	10.67	10.98	10.88
Tbc1d8	2	7.67	7.57	8.76	8.73	8.34	8.43
Dock5	2	9.87	10.2	12.64	12.8	11.96	12.16
Ube2c	2	8.79	8.89	10.28	10.26	10.42	10.29
Shmt2	2	9.78	9.7	10.84	10.84	10.65	10.6
Junb	2	10.65	10.42	11.7	11.72	11.33	11.4
Nek2	2	8.4	8.42	9.51	9.28	9.48	9.49
Kyat1	2	4.33	4.39	5.38	5.25	5.03	5.03
Ppm1l	2	6.36	6.34	8.62	8.52	8.19	8.23
Aff2	2	2.75	2.73	3.11	3.26	3.39	3.41
Uaca	2	7.23	7.51	8.66	8.8	8.5	8.36
Ctnnal1	2	4.42	4.24	4.66	4.73	4.99	4.91
Aspm	2	8.46	8.95	10.54	10.66	10.54	10.67
Depdc1a	2	6.98	6.83	8.26	8	8.38	8.16
Ptprs	2	9.82	9.43	10.63	10.64	10.58	11.27
Tmem123	2	10.5	10.53	11.7	11.5	11.57	11.46
Pnrc1	2	8.44	8.5	10.03	10.01	9.68	9.56
Pak1	2	9.61	9.59	10.77	10.72	10.65	10.59
Fndc7	2	3.43	3.42	4.3	4.6	4.1	4.13
Pde5a	2	4.94	4.9	5.7	5.76	5.65	5.42
Chpf	2	5.67	5.81	7.66	7.64	7.11	7.39
Serinc2	2	4.64	4.31	6.9	6.49	7.43	7.56
Abhd14a	2	5.05	4.77	5.55	5.69	5.56	5.37
Malt1	2	7.95	8.08	9.63	9.65	9.08	9.37
Psd	2	5.45	5.18	7.09	7.46	6.85	7.39
Ccna2	2	9.79	10.36	11.29	11.08	11.35	10.91
Avpi1	2	7.45	6.94	9.05	9.05	8.98	8.74
Ehd2	2	6.87	6.94	8.07	7.94	7.76	7.75
Ahr	2	6.8	6.55	7.68	7.82	7.94	7.83
Nfkbid	2	6.63	6.74	7.82	7.92	7.34	8.01
Rhof	2	6.62	6.32	8.56	8.5	8.16	8.16
Gpr84	2	5.89	5.7	6.52	6.57	6.9	6.96
Nectin1	2	6.98	6.73	9.53	9.71	9.19	9.71
Nptxr	2	5.64	5.64	6.73	6.88	6.49	6.71
Bcat2	2	8.75	8.7	9.8	9.85	9.56	9.6
Dnajc28	2	5.26	5.17	5.88	5.73	5.69	5.77
Relb	2	7.18	6.91	8.96	9.19	8.65	8.77
Cenpp	2	5.28	5.15	6.02	5.67	6.03	5.73
Ifngr1	2	9.46	9.41	10.61	10.41	10.45	10.25
Pif1	2	6.3	6.56	7.6	7.88	7.61	7.84
Myh7b	2	4.73	4.37	5.42	5.79	5.3	5.35
Hspd1	2	11.77	11.75	13.14	13.06	12.77	12.56
Gm16576	2	4.1	4.19	4.69	4.97	4.93	4.87
Lpar4	2	3.6	3.68	4.67	4.74	4.52	4.42
Psat1	2	9.55	9.49	10.54	10.46	10.48	10.27
Slc6a4	2	4.53	4.37	7.84	7.37	8.09	7.86
Acvr2a	2	7.27	7.17	9.47	9.6	9	9.2
Orai2	2	8.75	8.66	10.24	10.14	9.89	9.99
Spint2	2	4.84	4.82	8.33	8.2	7.01	7.39
Vcan	2	7.85	8.09	11.38	11.15	11.88	12.13
Rpl18a	2	12.98	12.62	13.63	13.86	13.65	13.5
Tarbp1	2	7.44	7.48	8.23	8.5	8.45	8.43
Layn	2	5.22	5.28	6.52	6.32	6.27	6.31
Slc6a12	2	5.2	5.25	10.22	9.88	9.7	9.76
Srm	2	9.41	9.2	10.36	10.32	10.22	10.08
Asns	2	8.67	8.53	9.79	9.89	9.7	9.36
Arhgdib	2	12.19	12.1	12.8	12.78	13.18	13.01
Knstrn	2	8.47	8.47	9.55	9.54	9.56	9.55
Cdyl2	2	7.98	7.95	8.9	9.08	8.77	8.97
Spc24	2	7.24	6.74	8.09	8.26	8.07	7.8
Shcbp1	2	7.73	7.68	8.69	8.57	8.83	8.69
Zfp296	2	4.86	4.66	5.5	5.39	5.79	5.52
Tmem158	2	5.71	5.7	7.38	7.22	6.76	6.93
Smox	2	9.63	9.42	10.64	10.46	10.79	10.75
Diaph3	2	8.46	8.46	9.17	9.22	9.3	9.44
9330151L19Rik	2	4.62	4.59	5.19	5.39	5.06	5.43
Fhod3	2	5.4	5.29	7.66	7.46	7.29	7.04
Snhg4	2	5.59	5.46	6.46	6.09	6.02	6.28
D030025P21Rik	2	4.05	3.78	4.4	4.33	4.45	4.63
Pde2a	2	8.78	8.85	11.81	11.75	11.57	11.56
4930487H11Rik	2	5.16	5	5.91	6.4	5.5	6.09
Nfkbie	2	7.61	7.54	9.52	9.45	9.28	9.47
Eef1b2	2	11.82	11.62	12.79	12.75	12.79	12.51
Cep55	2	8.45	8.44	9.39	9.32	9.68	9.54
Cenpf	2	9.03	9.52	10.95	11.08	10.89	10.95
Ltbp2	2	6.07	5.96	7.7	7.51	7.76	8.11
Cox7a2l	2	9.9	9.98	11.15	10.99	10.79	10.61
Gsdmd	2	9.54	9.42	11.23	11.25	10.87	10.79
Tfec	2	6.59	6.69	7.59	7.48	7.7	7.6
Sucnr1	2	3.54	3.48	4.74	4.65	4.73	4.5
Cd82	2	7.93	7.7	10.05	9.92	10.06	9.82
E330009J07Rik	2	6.41	6.52	7.65	7.59	7.19	7.42
Spata13	2	7.24	7.16	8.96	8.95	8.5	8.28
Tnip1	2	9.56	9.5	11.03	11.1	11.01	11.05
Gas7	2	10.04	10.07	12.23	12.18	11.67	11.72
Diras2	2	4.38	3.99	5.68	5.74	6.01	5.73
Tal2	2	2.97	3.02	3.68	3.29	3.43	3.51
Nudt12	2	5.48	5.11	5.83	5.77	6.1	5.76
Stard4	2	8.1	8.24	9.23	9.17	8.9	8.85
Pabpc1	2	13.89	14.14	15.21	15.26	14.9	14.78
Ffar4	2	2.3	2.37	2.65	2.76	2.62	2.57
Rin1	2	5.55	5.93	6.84	6.84	6.87	7.24
Mpzl3	2	4.98	5.28	6.38	6.32	6.1	6
Tpm1	2	9.42	9.3	10.66	10.62	10.6	10.3
Acot7	2	10.07	9.88	10.78	10.68	11.19	11.01
Psrc1	2	5.48	5.36	5.97	6.03	6.09	6.24
Spcs3	2	10.37	10.49	11.52	11.37	11.29	11.11
Mnd1	2	5.19	4.79	5.9	5.77	5.85	5.7
Hist1h1d	2	4.64	4.42	4.93	5.19	5.19	5.34
Cyld	2	9.2	9.3	10.14	10.17	9.9	9.85
Fam133b	2	8.14	8.12	9.2	9.15	8.89	9.05
Flnb	2	9.88	9.78	10.88	10.99	10.55	10.87
Cc2d2a	2	5.74	5.94	6.74	6.93	6.52	6.79
Ripk3	2	9.44	9.29	10.68	10.44	11.02	10.84
Pik3r3	2	4.3	4.29	4.98	4.89	4.89	4.82
Cenpl	2	6.98	6.6	7.38	7.45	7.7	7.63
Cenpe	2	9.47	9.97	10.78	10.76	10.68	10.76
Traf2	2	8.21	8.06	9.38	9.32	9.29	9.14
Cpe	2	5.24	5.5	7.58	7.03	6.92	6.88
Slc39a13	2	8.14	8.03	9.39	9.23	9.06	8.98
Neto2	2	5.84	5.91	6.71	6.49	6.36	6.39
Cdkn3	2	5.61	5.92	6.9	7.03	7.1	6.89
Socs5	2	8.65	8.83	9.58	9.38	9.9	9.83
H2afz	2	11.68	11.64	12.74	12.6	12.66	12.32
St8sia4	2	8.87	8.95	10.14	10.05	10.1	10.05
Hmgb2	2	10.58	10.56	11.91	11.78	11.67	11.59
Itga4	2	10.65	10.88	11.99	12.11	11.73	11.91
Strbp	2	7.16	7.36	8.25	8.07	8.01	7.85
Itgae	2	3.54	3.59	3.97	4.17	3.91	3.94
Birc3	2	8.1	8.29	11	10.94	10.74	10.85
Rbfox2	2	6.44	6.28	7.81	7.76	7.36	7.87
Cbx5	2	10.9	11.08	12.07	12.02	12.05	12.11
Trim2	2	5.37	5.24	6.67	6.68	6.7	7.28
Klf5	2	3.5	3.39	4.24	4.58	3.88	4.66
Fkbp4	2	10.68	10.5	11.53	11.56	11.35	11.12
Slc44a1	2	9.04	9.2	10.2	10.07	10.17	10.12
Mybl2	2	9.2	8.88	10.07	10.16	10.15	10.13
Txk	2	3.11	2.94	3.43	3.48	3.52	3.41
Bahcc1	2	7.45	7.51	9.87	10.25	9.33	10.12
Anp32e	2	10.49	10.54	11.49	11.36	11.42	11.46
Kif15	2	8.51	8.89	9.86	9.72	9.67	9.83
Uck2	2	8.01	7.83	9.25	9.2	9.15	8.9
Nfat5	2	9.9	10.54	11.2	11.63	11.06	11.39
Zdhhc2	2	7.43	7.62	8.63	8.4	8.82	8.57
Met	2	7.79	8.06	9.85	9.8	9.25	9.25
Bub1	2	9.1	9.05	10.43	10.24	10.42	10.4
Icam1	2	9.25	9.19	10.6	10.53	10.69	10.85
Cmss1	2	6.6	6.74	7.39	7.47	7.47	7.25
F830208F22Rik	2	5.04	5.23	5.92	5.97	5.95	5.76
Wdr34	2	6.59	6.26	7.26	7.28	7.06	7
Ryk	2	7.16	6.86	7.91	7.9	8.06	7.9
Kif18a	2	7.02	6.86	7.79	7.42	7.79	7.74
Slc43a3	2	8.54	8.62	9.35	9.31	9.58	9.46
Zmiz2	2	11.06	10.89	12.15	12.41	12.19	12.46
Vamp1	2	5.09	5.3	5.65	5.93	5.42	5.96
Slc7a2	2	6.74	6.87	7.91	7.54	7.91	7.97
2010300C02Rik	2	3.35	3.48	4.22	3.97	4.06	4.09
Dap	2	10.06	10.05	11.16	10.93	10.68	10.79
Tnfaip8l1	2	5.59	5.75	6.39	6.39	6.26	6.23
Eif4b	2	12.46	12.43	13.43	13.41	13.29	13.1
Pstpip2	2	8.01	8.21	9.1	9.06	9.15	9.07
Trps1	2	9.14	9.3	10.2	10.31	9.93	10.21
Tet2	2	8.67	8.78	9.77	10.02	9.34	9.97
Rest	2	8.96	9.2	10	10.05	9.61	9.9
Fdx1	2	6.81	6.69	7.53	7.65	7.46	7.25
Morc4	2	4.52	4.34	5.14	5.28	5.08	5.16
Clasp1	2	9.66	9.79	10.75	10.65	10.66	10.78
Gpr137b	2	9	9.21	10.63	10.47	10.23	10.22
Prmt1	2	9.34	9.33	10.4	10.5	10.22	10.07
Zbtb26	2	5.47	5.59	6.4	6.67	6.34	6.58
Rbfox1	2	3.96	3.97	5.66	5.14	6.16	6.23
Parpbp	2	6.91	7.1	8.09	8.13	8.15	8.17
Gpr132	2	5.46	5.52	9.25	9.07	8.55	8.88
Pde4dip	2	8.54	8.62	11.23	11.2	10.81	10.79
Pdk1	2	8.05	8.1	9.68	9.39	9.23	9.2
Fam83g	2	4.42	4.21	6.11	6.12	5.6	5.66
Irak1bp1	2	4.71	4.64	5.47	5.55	5.42	5.23
Cd101	2	3.9	3.82	4.64	4.64	4.63	4.49
Ptchd1	2	6.36	6.54	8.65	8.68	8.21	8.42
Grk3	2	7.08	7.13	10.87	10.87	9.74	9.93
Slco4a1	2	7.05	7	9.88	9.47	9.41	9.59
Hspa4l	2	8	8.14	9.05	9.1	8.9	8.97
Taf4b	2	7.37	7.47	8.34	8.24	8.11	7.97
Gm15506	2	3.36	3.34	3.69	4.02	3.68	3.82
Tbc1d16	2	8.21	8.14	9.28	9.34	8.9	9.08
Nkain1	2	8.29	8.25	9.59	9.36	9.22	9.16
Kif2c	2	8.34	8.33	9.56	9.42	9.62	9.46
Ska2	2	6.55	6.77	7.46	7.49	7.78	7.44
Fat4	2	3.64	3.74	4.38	4.65	4.58	4.39
Pabpc4	2	9.57	9.51	11.23	11.15	10.83	11.01
C330027C09Rik	2	8.54	8.83	9.72	9.59	9.82	9.8
Bora	2	7.04	7.25	8.14	8.12	8.1	8.23
Ahrr	2	7.48	7.71	9.46	9.26	9.76	9.69
Gramd4	2	6.48	7.21	7.95	7.8	7.72	7.72
Lrp12	3	9.19	9.43	7.66	7.69	7.77	7.29
H2-Q7	3	8.79	8.46	7.53	7.67	7.26	7.19
Tap1	3	10.57	10.3	9.6	9.71	9.18	9.33
Stra6l	3	5.33	5.27	4.2	4.51	4.23	4.29
Gab2	3	10.05	10.1	9.19	9.18	8.97	8.79
Bcl9l	3	7.73	7.77	6.77	7.32	6.62	7.03
Cblb	3	9.53	9.73	8.82	9.02	8.32	8.41
Tubb2b	3	5.62	5.4	5.37	5.17	4.75	4.88
Cnksr3	3	6.11	6.23	5.88	5.97	5.64	5.26
Cd28	3	4.07	4.36	3.71	3.76	3.71	3.64
Scarf1	3	8.06	7.84	7.29	7.29	7.07	7.17
F7	3	2.05	1.96	1.8	1.63	1.63	1.63
Arid5a	3	5.55	5.78	5.18	5.26	5	4.95
Dnajb5	3	5.77	5.39	5.08	5.02	4.78	4.88
Ccr7	3	2.32	2.65	2.09	2.18	2	2.01
Ccr5	3	11.28	11.46	9.01	8.75	8.6	8.42
Rin2	3	10.42	10.63	9.25	9.21	8.86	9.23
Pwwp2b	3	9.33	9.24	8.48	8.55	8.51	8.29
Pi4k2a	3	10.89	10.72	10.22	10.13	9.84	9.9
Timd4	3	3.83	3.67	3.31	3.36	2.98	3.05
Cdk18	3	10.78	10.67	9.64	9.64	9.42	9.4
Fam196b	3	7.05	6.32	5.53	6.02	5.5	5.74
Osbpl5	3	3.55	3.48	2.98	3.15	2.98	2.96
C1qc	3	10.45	10.49	8.41	9	8.57	8.29
Rgs2	3	11.34	11.42	9.1	9.03	8.64	8.43
Ier5l	3	6.05	5.93	5.33	5.57	5.05	5.18
Eya4	3	6.34	6.32	5.48	5.39	5.42	5.28
Jag1	3	10.02	10.19	7.34	7.12	6.72	6.92
Plxdc2	3	7.08	7.38	5.57	5.75	5.36	5.62
Gm6377	3	5.68	5.72	5.22	5.19	4.46	4.33
Tmem86a	3	10.19	9.95	8.44	8.42	8.02	7.78
Fbxo32	3	5.34	5.43	5.05	5.08	4.42	4.51
Hpgd	3	7.24	7.28	5.97	6.11	5.83	5.63
Ifi27l2a	3	11.97	11.86	10.74	10.77	10.63	10.45
Flvcr1	3	9.36	9.41	8.92	8.91	8.53	8.43
Col3a1	3	6.9	6.95	6.79	6.97	6.03	6.22
Serpina3g	3	4.7	4.42	4.26	3.92	3.71	3.71
Slc6a8	3	11.29	11.18	10.58	10.53	10.03	9.89
Slc24a3	3	5.71	5.28	4.8	4.88	4.79	4.63
Kdr	3	6.71	6.72	7.06	7.21	5.83	5.99
Fcrls	3	5.09	5.26	3.98	4.49	3.94	3.65
Hdac9	3	6.32	6.59	5.32	5.29	4.77	4.91
Cln8	3	11.01	10.87	10.08	9.97	9.69	9.73
Aif1	3	8.74	8.55	7.02	7.69	7.12	6.83
Hk2	3	9.6	9.67	9.1	8.89	8.59	8.78
Ppp1r9a	3	5.58	5.98	5.63	5.82	4.98	5.29
C1qa	3	9.57	9.6	7.96	8.37	8	7.92
Klra17	3	3.4	3.41	2.79	2.62	2.56	2.63
Cd244	3	2.94	3.09	2.7	2.75	2.57	2.59
Gadd45b	3	7.06	6.83	5.98	6.16	5.93	5.86
Bhlhb9	3	5.74	5.64	4.97	5.2	5.04	4.99
Il1rn	3	10.24	10.21	9.66	9.14	8.62	8.51
Reps2	3	7.9	8.07	7.29	7.31	6.92	7.16
Frmd4b	3	9.61	9.73	8.85	8.86	8.27	8.29
Cbr2	3	7.8	7.9	5.86	6.4	5.11	5.5
Runx3	3	7.14	7.24	6.08	5.98	5.53	5.72
Rasgrp2	3	3	3.19	2.72	2.52	2.51	2.62
Plekho1	3	10.72	10.54	9.64	9.61	9.23	9.29
Pml	3	10.05	10.01	8.98	9.03	8.77	8.97
Cfb	3	7.67	7.71	5.99	5.92	5.21	5.39
Kif7	3	5.38	5.82	5	5.03	4.83	5.06
1700034H15Rik	3	5.69	5.57	5.29	5.5	5.03	4.97
H2-DMb2	3	5.25	4.96	4.38	4.52	4.41	4.34
Speg	3	7.4	7.15	7.16	7.41	6.23	6.27
Cd74	3	10.7	10.63	9.14	9.24	8.14	7.9
Kitl	3	5.68	5.86	5.17	4.92	4.97	4.73
Hyal1	3	7.48	7.49	7.76	7.54	6.72	6.51
Zfp36l1	3	9.28	9.27	8.55	8.73	8.03	8.3
Fam46a	3	9.49	9.64	8.29	8.32	7.78	8.19
Tbc1d2	3	8.22	7.96	6.79	6.84	6.44	6.64
Cd68	3	13.78	13.85	13.09	13	12.82	12.61
Clec4b1	3	5.91	5.57	4.78	4.54	4.44	4.36
H2-T24	3	9.36	9.62	8.01	8.23	7.75	8.12
Tns1	3	8.38	8.16	7.16	7.1	6.46	6.7
Itga9	3	4.56	4.86	4.18	4.45	4.04	3.98
Col5a3	3	4.24	4.25	3.66	3.88	3.69	3.7
Plau	3	11.73	11.87	9.09	8.65	8.58	8.55
Rragd	3	5.52	5.91	5.3	5.66	5.21	4.82
Vegfa	3	8.73	8.74	8.2	7.75	7.68	7.73
Sox4	3	5.93	5.7	4.38	4.69	4.34	4.24
H2-T23	3	11.73	11.56	9.85	9.97	9.66	9.66
Kctd12	3	11.03	11.17	10.17	10.25	9.88	10.06
Gm21188	3	8.24	8.3	7.06	7.32	6.72	6.86
Isg15	3	9.16	9.26	7.47	7.77	7.32	7.26
Vav3	3	8.91	9.17	8.04	7.85	7.92	7.67
Gm45915	3	4.71	5.05	4.36	4.52	4.03	4.36
Entpd1	3	6.4	6.51	5.41	5.55	5.29	5.26
Gng11	3	5.86	5.76	5.44	5.46	5.28	5
Vipas39	3	10.19	10.19	9.44	9.38	9.24	9.12
Irs2	3	6.56	6.5	5.28	5.31	4.95	4.62
Crim1	3	6.62	6.78	6.44	6.44	5.84	5.93
6330407A03Rik	3	5.55	5.16	4.31	4.61	4.09	4.6
Abca1	3	11.3	11.65	10.27	10.71	9.4	9.33
Pigz	3	5.42	5.23	4.87	4.72	4.82	4.67
Prr5	3	3.67	3.99	3.36	3.34	3.36	3.19
Mthfs	3	6.25	6.26	5.78	5.58	5.54	5.47
Pxylp1	3	5.61	5.84	5.07	4.72	4.43	4.57
H2-T9	3	10.44	10.23	9.33	9.44	9.34	9.21
H2-Eb1	3	8.71	8.73	6.49	6.74	5.86	5.58
Plekhm1	3	11.32	11.25	10.01	9.99	9.48	9.77
Atf5	3	8.6	8.34	7.82	7.78	7.69	7.48
Ube2l6	3	10.07	10.05	9.05	9.11	8.82	9.02
Gdf15	3	4.16	4.09	3.6	3.68	3.59	3.43
Il6st	3	10.31	10.69	9.89	10.07	9.6	9.57
Bcl2a1b	3	7.07	7.07	6.81	6.66	6.24	5.83
Clec7a	3	9.03	8.96	8.38	8.19	7.59	7.37
Phyh	3	8.63	8.68	7.93	7.67	7.8	7.58
H2-Ab1	3	7.33	7.17	5.55	5.19	4.6	4.55
Prrg2	3	6.85	6.71	6.07	6.12	5.91	6.06
Rhobtb1	3	7.75	7.58	6.71	6.92	6.51	6.45
Arap3	3	9.39	9.4	8.6	8.74	8.23	8.5
Snx8	3	10.91	10.7	10.04	10.14	9.6	9.65
Stx4a	3	9.91	10.02	8.98	9.06	8.85	8.97
Ptpre	3	9.62	9.8	9.24	9.08	8.74	8.76
Ccr2	3	10.98	11.31	9.05	9.06	8.53	8.44
Mrc1	3	9.32	9.63	7.92	8.38	7.07	7.37
H2-Aa	3	7.71	7.67	6.1	6.3	5.15	5.01
Ccr1	3	10.03	9.97	10.5	10.12	8.93	8.71
Qpct	3	5.54	5.47	4.82	4.54	4.58	4.55
Trim14	3	10.23	10.16	8.98	9.11	8.99	8.9
Osbpl11	3	9.71	9.81	8.75	8.88	8.61	8.81
Tspan33	3	5.13	5.15	4.85	5.06	4.41	4.37
Tlr1	3	7.98	7.89	7.44	7.32	7.15	7.07
Wwp1	3	11.53	11.76	10.4	10.54	10.35	10.18
Nab2	3	9.11	8.95	8.28	8.27	8.03	8.02
Cd83	3	4.82	4.86	4.42	4.67	3.79	4.23
C1qb	3	9.77	9.74	7.72	8.03	7.48	7.39
Akap3	3	1.8	1.65	1.47	1.38	1.38	1.39
Picalm	3	12.01	12.17	11.24	11.14	11.07	11.06
Acap1	3	4.69	4.31	4.2	3.77	3.82	3.87
Ccr3	3	6.93	7.11	6.99	6.79	5.98	5.44
Fgl2	3	6.53	6.62	5.93	5.79	5.61	5.58
Sorbs3	3	4.58	4.49	3.9	3.98	3.86	3.83
Ciita	3	5	4.74	4.6	4.71	3.78	3.96
Dpp4	3	3.21	3.45	2.85	2.94	2.68	2.69
H2-DMb1	3	5.42	5.28	4.87	4.8	4.4	4.46
Smo	3	6.69	6.63	6.11	6.11	6.08	5.84
Tmcc3	3	8.04	7.98	6.69	6.83	6.18	6.07
Lrrc25	3	10.17	9.91	9.19	9.21	8.9	8.9
BC064078	3	4.79	4.55	4.06	3.97	3.85	4
Amz1	3	6.41	6.15	5.56	5.74	5.48	5.22
Amdhd2	3	9.2	8.91	8.21	8.29	8.21	8.11
Zbtb16	3	4	4.14	3.1	3.2	3.05	3.07
Gbp6	3	5.97	5.88	5.32	5.08	5	5.18
Lst1	3	8.97	8.77	7.66	7.85	7.46	7.5
Sh2d3c	3	6.2	6.6	6.18	6	5.64	5.63
Pyroxd2	3	5.68	5.74	5.26	5.17	4.97	5.12
Mov10	3	10.31	10.21	9.12	9.14	8.7	8.93
Sgms2	3	5.49	5.49	4.99	4.92	5.01	4.71
Ccl12	3	4.59	4.39	3.79	3.66	3.6	3.68
Ehd4	3	12.07	12.11	11.2	11.11	10.98	11.06
Egr1	3	6.6	6.76	6.42	6.37	5.39	5.44
Lrrc4	3	5.86	5.75	5.16	5.24	4.99	4.99
Col6a2	3	5.52	5.26	5.65	5.77	4.92	4.63
Slamf9	3	6.72	6.7	6.19	6.41	5.77	5.58
Zeb2os	3	8.21	8.31	7.15	7.02	7.01	6.82
Ninl	3	5.92	5.7	5.12	5.03	5.09	4.86
Fblim1	3	10.34	10.32	10.21	10.11	9.43	9.23
Cd4	3	4.13	4.17	3.51	3.6	3.31	3.47
Fads2	3	6.94	7.09	6.65	6.94	6.18	6.03
H2-T22	3	10.48	10.28	9.39	9.49	9.4	9.25
Ddit3	3	7.22	6.91	6.43	6.31	5.85	6.01
Bcar3	3	9.02	9.11	8.84	8.84	7.66	7.73
Aph1c	3	7.45	7.52	6.65	6.45	6.42	6.41
Atp2b4	3	8.92	9.4	7.91	7.93	7.59	7.75
Snx29	3	7.18	7.1	6.84	7.14	6.33	6.44
Tsc22d3	3	7.9	8.06	7.51	7.33	6.8	6.84
Spib	3	3.61	3.91	3.53	3.64	3.02	3.18
BC022687	3	8.66	8.63	7.41	7.53	7.44	7.05
Arid5b	3	8.11	8.34	7.47	7.62	7.25	7.45
G530011O06Rik	3	8.01	8.06	6.66	6.75	6.11	6.52
Mdga1	3	4.5	4.39	3.95	4.03	3.67	3.71
H2-Q9	3	8.79	8.46	7.54	7.67	7.26	7.2
BC051226	3	4.45	4.75	3.88	4	3.98	3.77
Timp3	3	6.1	6.08	5.43	5.44	5.37	5.32
Oas1g	3	9.13	8.99	7.8	8.18	7.87	7.82
Slc29a3	3	9.92	9.94	9	8.94	8.57	8.56
Dusp3	3	10.25	10.45	9.47	9.39	9.35	9.12
Ier2	3	9.01	9.05	8.24	7.91	7.73	7.76
Abcg1	3	10.13	9.87	9.56	9.64	8.09	8.37
Gja1	4	5.88	6.26	8.7	8.65	7.57	7.26
Slc13a3	4	6.23	6.15	7.33	7.2	6.76	6.82
Utp14b	4	6.61	6.85	7.48	7.86	6.51	6.63
Pmaip1	4	5.95	6.25	8.01	7.53	7	7.36
Clic5	4	3.66	3.53	5.29	5.11	3.93	4.53
Acat1	4	9.21	9.39	10.61	10.45	10.16	9.94
Hsf2bp	4	3.05	2.88	3.43	3.51	3.31	3.25
Ret	4	3.43	3.49	4.2	4.25	3.71	3.89
Casp4	4	6.98	6.69	8.13	8.13	7.67	7.53
Pdgfa	4	6.4	6.21	7.58	7.51	7.02	7.16
Mtus1	4	6.14	5.94	6.54	6.49	5.68	5.81
Efr3b	4	5.85	6.27	6.8	6.67	5.82	5.89
Fv1	4	4.41	4.33	5.72	5.75	5.11	5.23
Miga1	4	6.42	6.61	7.38	7.39	7.02	7.07
Cyp2s1	4	6.12	5.67	8.32	8.46	6.28	6.24
Gstt3	4	6.71	6.5	7.66	7.4	7.25	7.03
Plxna2	4	8.24	8.48	9.14	9.38	8.66	8.72
Pip5k1b	4	4.42	4.59	6.55	6.35	5.28	5.13
Camk2a	4	4	4.04	5.77	5.92	4.77	4.79
Atf7ip2	4	3.53	3.47	4.43	4.22	4.04	3.82
Rasal2	4	8.01	8.04	9.15	9.47	8.04	8.4
Insig1	4	8.16	8.33	9.27	8.99	8.27	8.17
Bcas1	4	3.11	2.86	3.41	3.59	3.23	3.07
Ubald2	4	8.61	8.59	9.75	9.48	9.15	9.12
Cyc1	4	10.56	10.27	11.39	11.5	10.75	10.51
Rarb	4	3.64	3.86	4.94	4.69	4.2	4.17
Klhl6	4	8.04	7.98	9.05	8.81	8.51	8.46
Ndst1	4	9.78	9.8	10.67	10.7	9.46	9.46
Zfp651	4	4.28	4.13	6.04	5.95	5.15	5.33
Ccdc88a	4	9.76	10.06	11.15	11.36	10.51	10.7
Nyap2	4	4.27	4.18	7.87	7.88	6.3	6.27
Gm13031	4	3.73	3.66	4.97	4.7	4.39	4.51
Psmd10	4	8.65	8.63	10.32	10.21	9.85	9.59
Tnfaip3	4	7.31	7.28	8.7	8.59	7.8	8
Gbp8	4	4.01	4	4.67	5.12	4.43	4.65
Ppic	4	4.65	4.34	5.89	5.85	5.21	5.33
Ckmt1	4	3.77	3.67	6.41	6.23	4.68	4.6
P2rx5	4	4.26	4.01	5.74	6	5.13	5.4
Siglec15	4	3.93	3.81	6.84	7.12	4.87	5.19
Clec2d	4	5.13	5.59	6.85	6.35	5.71	5.81
Adgra3	4	6.05	6.03	7.33	7.27	6.39	6.44
Tfpi2	4	2.85	2.81	3.34	3.38	2.99	2.9
Adgre4	4	4.85	5.03	6.64	6.6	5.87	5.88
Pgbd1	4	3.23	3.08	4.11	4.16	3.53	3.65
Schip1	4	3.83	3.66	5.25	5.23	4.49	4.25
Myo1d	4	6.81	6.52	10.6	10.62	9.07	9.07
Aco2	4	11.82	11.72	12.86	12.77	12.2	12.01
Ocstamp	4	5	4.72	10.04	9.94	8.22	7.93
Kcp	4	1.83	1.86	2.14	2.25	2.03	1.88
Pfkfb2	4	8.04	8.61	10.06	10.04	9.28	9.3
Adamts14	4	3.61	3.58	4.56	4.28	3.69	4.08
Ctsk	4	5.06	4.86	10.68	10.39	8.69	8.48
Cplx2	4	4.43	4.31	5.55	5.31	4.89	4.8
BC037032	4	5.26	5.5	6.6	6.37	5.54	5.47
2020-03-01	4	-0.65	-0.65	-0.61	-0.56	-0.61	-0.65
Diras1	4	2.17	2.15	2.69	2.45	2.24	2.31
Mmp14	4	7.2	6.8	11.57	11.59	9.13	9.41
Mmp9	4	8	7.86	14.97	14.98	12.35	12.52
Gpr55	4	1.61	1.6	1.82	2.04	1.82	1.66
Pkn3	4	6.19	6.02	7.76	7.8	6.74	6.45
A730035I17Rik	4	0.98	0.97	1.3	1.23	0.98	0.98
St8sia6	4	2.83	2.8	3.82	3.89	3.05	3.08
Nox1	4	5.7	5.81	7.12	6.74	6.4	6.64
Trim54	4	3.05	3.01	4.09	4.28	3.51	3.35
Ldlr	4	9.43	9.4	10.44	10.59	10.01	10.23
Col27a1	4	4.22	4.23	7.21	7.61	5.53	6.03
1700003E16Rik	4	4.13	3.96	5.05	5.07	4.59	4.47
Nos1ap	4	4.78	4.67	5.67	5.82	4.76	5.05
Suclg1	4	9.28	9.22	10.16	10.16	9.67	9.48
Msln	4	3.72	3.64	5.67	5.47	4.71	4.79
Adgrb1	4	1.4	1.39	1.53	1.8	1.65	1.4
2010204K13Rik	4	4.25	4.09	4.84	4.6	4.43	4.41
Tarsl2	4	7.09	7.11	8.12	8.11	7.86	7.67
D3Ertd751e	4	5.51	5.45	6.11	6.19	5.78	5.77
Mal	4	1.05	1.04	1.28	1.29	1.05	1.14
Mir99ahg	4	5.09	4.98	5.75	5.94	5.21	5.18
Tm4sf19	4	5.56	5.71	8.92	8.59	7.26	6.92
Aldh18a1	4	8.32	8.3	9.21	9.31	9	8.81
Klhl12	4	6.56	6.66	8.43	8.34	7.43	7.47
1110008P14Rik	4	7.36	7.11	8.81	8.69	8.1	8.08
Firre	4	6.83	7.06	8.22	8.87	7.25	8.12
Ublcp1	4	7.01	7.12	8	8.01	7.46	7.4
Ido2	4	2.37	2.35	2.97	2.84	2.65	2.6
Nudt8	4	6.45	6.14	7.03	7.16	6.75	6.67
Adamts4	4	3.69	3.69	4.57	4.33	3.97	4.21
Nfatc1	4	8.9	8.84	11.73	11.82	10.55	10.64
Lif	4	4.07	4.13	5.32	5	4.5	4.96
Rftn2	4	5.11	5.07	5.77	5.85	4.98	5
Acy1	4	6.15	5.89	8.72	8.78	7.84	7.64
Scd1	4	6.36	6.59	7.21	7.36	5.11	5.3
Pgpep1	4	8.57	8.53	9.13	8.98	8.22	8.06
Pdha1	4	10.05	10.13	11.36	11.14	10.63	10.36
Ankrd37	4	5.14	5.06	6.01	5.81	5.35	5.57
Ndufv1	4	9.84	9.64	10.65	10.89	10.34	10.07
C77080	4	7.66	7.34	9.96	9.95	8.29	8.52
Zbtb10	4	4.82	4.95	5.96	6.14	5.02	5.25
Rhbdf1	4	5.06	4.98	5.81	6.06	5.29	5.69
Serpine2	4	3.43	3.65	4.52	4.22	3.69	3.95
Lad1	4	4	3.78	6.39	6.59	5.05	4.86
Kazn	4	4.24	3.98	6.34	6.4	5.12	5.28
Uqcrfs1	4	9.82	9.72	11.04	10.88	10.36	10.24
Nckap1	4	5.39	5.37	6.6	6.61	5.99	6.08
Chst7	4	4.73	4.79	5.5	5.68	4.93	4.88
H2-M2	4	3.97	3.68	4.98	4.8	3.76	3.81
Evpl	4	2.94	2.96	3.74	3.99	3.24	3.39
P2ry14	4	5.84	5.48	6.79	6.54	6.15	6.03
Itm2a	4	3.91	3.74	5.14	4.97	4.43	4.19
Raph1	4	9.29	9.79	10.39	10.66	9.58	9.83
Boc	4	3.14	2.96	3.76	4.01	3.43	3.32
Atp6v0d2	4	7.31	7.44	12.5	12.31	10.41	10.18
Slc1a5	4	9.28	9.22	10.93	11	10.16	10.34
3110043O21Rik	4	8.26	8.37	9.44	9.36	8.95	8.83
Bcam	4	3.92	3.88	5.65	5.36	4.73	4.67
Tjp2	4	9.11	9.08	10.21	10.22	9.69	9.69
Fam109a	4	7	6.83	9.07	9.04	7.68	7.86
Dchs1	4	5.18	4.74	6	5.84	5.19	5.5
Plxnd1	4	11.36	11.25	12.56	12.84	11.35	11.58
Rasgrp1	4	4.57	4.37	7.51	7.56	5.96	6.22
Spred1	4	12	12.03	12.99	13.1	12.48	12.47
Dtna	4	1.89	1.83	2.33	2.24	1.88	1.94
Lpcat1	4	8.04	7.83	10.29	10.04	9.19	9.09
Plcb4	4	5.29	5.65	8.48	8.32	6.75	6.68
Nudt22	4	6.87	6.64	8.55	8.57	7.48	7.4
Sipa1l3	4	9.28	9.14	10.37	10.67	9.79	10.19
Slc16a7	4	8.78	9.01	9.89	9.72	8.91	8.81
Pls1	4	2.66	2.63	3.44	3.41	2.91	2.94
Fosl2	4	10.42	10.45	12.31	12.35	10.84	10.9
Frat2	4	3.82	3.78	4.89	4.74	4.29	4.29
Spint1	4	3.43	3.55	4.19	4.32	3.83	4.12
Antxr1	4	3.8	3.92	4.48	4.55	3.83	4.11
Syt6	4	5.98	5.91	7.44	7.48	6.84	6.89
Zfp827	4	4.62	4.58	7.28	7.58	5.8	6.19
Dgki	4	3.82	3.73	5.91	5.84	4.61	4.83
Dmxl1	4	10.63	10.95	11.33	11.79	10.66	10.62
Cacnb2	4	3.96	3.77	5.49	5.6	5.17	4.72
Fgfr1	4	6.93	6.96	7.92	7.85	7.4	7.4
Mir3064	4	4.4	4.46	5.06	4.97	4.52	5.04
Net1	4	7.18	7.42	8.71	8.51	7.92	8.08
Map3k15	4	7.91	8.05	9.12	8.82	8.46	8.1
Gfpt1	4	9.59	9.81	10.88	10.86	9.95	9.95
Lat	4	4.06	4.15	7	6.69	5.56	5.5
Cthrc1	4	1.23	1.23	1.47	1.44	1.4	1.28
Tnxb	4	3.03	2.94	3.54	3.71	2.96	3.16
Proser2	4	3.19	3.15	4.27	4.3	3.56	3.52
Efnb1	4	6.38	6.27	7.13	7.21	6.67	6.48
Ppargc1b	4	5.97	6.11	8.76	9.06	7.09	7.62
Efnb2	4	3.46	3.73	4.29	4.08	3.89	3.75
Acad10	4	5.54	5.64	6.85	6.89	6.28	5.91
Kcnj14	4	4.18	4.39	5.09	4.7	4.63	4.64
4930562F07Rik	4	3.37	3.51	4.35	4.11	3.59	3.59
Abcg3	4	4.72	4.64	7.06	7.29	5.82	5.78
Klhl9	4	8.22	8.61	9.44	9.23	8.94	8.89
Nid1	4	4.32	4.25	5.3	5.3	4.92	4.79
Zfp697	4	4.16	4.13	4.93	5.05	4.66	4.55
Acvr2b	4	5.97	5.82	7.38	7.53	6.64	7.06
Cd109	4	8.39	8.72	10.29	9.93	9.57	9.32
Gm7367	4	8.58	8.53	9.71	9.42	9.11	9.07
Dcaf1	4	7.71	7.68	8.65	8.65	8.18	8.22
Ncald	4	3.43	3.32	4.5	4.65	3.62	3.7
4833415N18Rik	4	3.39	3.24	4.58	4.48	4	3.63
Map2k6	4	4.66	4.62	5.29	5.23	4.99	4.86
Chac1	4	4.53	4.3	5.54	5.76	4.39	4.46
Slc1a4	4	4.28	4.11	4.77	4.95	4.32	4.46
Naa38	4	7.37	7.23	8.2	8.27	7.93	7.76
Lnx2	4	8.07	8.22	9.34	9.26	8.54	8.49
Prdm8	4	1.93	1.91	2.3	2.27	1.96	1.98
Il34	4	3.18	3.19	4.11	4.04	3.63	3.61
Entpd2	4	1.13	1.13	1.41	1.34	1.22	1.18
Gm21949	4	3.8	3.63	5.18	5.11	4.4	4.21
Angpt2	4	6.82	6.31	7.31	7.4	6.76	6.93
Vsig10	4	4.19	4.26	5.13	5.07	4.4	4.43
Rassf8	4	7.03	6.95	8.14	8.21	7.73	7.7
Igip	4	4.8	4.69	5.35	5.4	5.17	5.15
Cd200	4	4.83	4.95	9.01	8.62	7.3	6.99
Gfod1	4	6.09	5.87	7.89	7.84	6.94	6.97
Lpin1	4	5.87	5.84	6.96	7.04	6.22	6.22
Pdhb	4	9.46	9.47	10.77	10.69	10.09	10.06
Ifrd2	4	8.48	8.47	9.4	9.33	9.11	8.83
Plekhg5	4	5.85	5.71	6.96	6.97	5.87	5.99
Padi1	4	1.81	1.84	2.28	2.13	1.89	1.9
Egr2	4	6.87	6.71	7.46	7.42	6.11	6.17
Kcnh3	4	3.58	3.46	4.94	5.21	3.86	4.24
Mgam	4	2.11	2.09	2.43	2.5	2.3	2.11
2810025M15Rik	4	7.72	7.67	9.69	10.03	8.82	8.54
Cttn	4	5.96	5.64	7.65	7.78	6.49	6.43
Fzd3	4	2.78	2.78	3.29	3.17	2.8	2.91
Msi2	4	7.11	7.32	9.36	9.15	8.24	8.26
Ccdc122	4	4.85	4.91	6.21	6.34	5.66	5.58
Rundc3a	4	4.66	4.8	5.28	5.44	5.11	5.04
Serpind1	4	4.6	4.57	7.3	6.91	5.46	5.45
Rab11fip4	4	3.61	3.58	4.53	4.21	3.69	3.81
Acp5	4	9.68	9.66	14.09	13.89	11.89	11.68
Fchsd2	4	7.86	7.93	9.3	9.39	8.54	8.65
Gm10389	4	5.58	5.64	6.36	6.59	5.66	5.58
Pex10	4	6.51	6.2	7.89	7.6	7.06	7.17
Atrnl1	4	6.48	6.56	8.46	8.43	7.62	7.71
Col6a1	4	5.91	5.67	5.99	6.3	5.33	5.35
Cyp4v3	4	9.03	9.08	10.04	9.9	9.21	9.09
Phyhd1	4	4.98	4.92	6.59	6.81	6	6.05
Cntrob	4	6.29	6.7	7.53	7.42	6.88	7.16
Atp5o	4	10.83	10.71	11.69	11.79	11.34	11.11
Prdm1	4	6.7	6.88	9.74	9.71	7.7	7.67
Slc12a5	4	4.25	4.43	5.38	5.62	4.69	5.19
Ndufb10	4	9.21	9.21	10.25	10.25	9.88	9.54
Acsl3	4	7.2	7.4	8.93	9.04	7.61	7.56
Zfand5	4	10.34	10.36	11.5	11.45	10.44	10.4
Tln2	4	5.18	5.13	5.58	6.05	5.21	5.25
Car2	4	4.73	4.5	10.31	10.28	7.84	7.53
Rras2	4	5.61	5.51	6.55	6.53	6.09	5.88
Ppif	4	7.32	7.18	8.21	8.25	7.47	7.38
Bdh2	4	4.58	4.48	6.67	6.41	5.47	5.19
Bcl2a1a	4	2.71	2.82	3.32	3.76	2.93	2.91
Gdnf	4	3.46	3.31	4.82	4.57	3.92	3.9
Pcdh9	4	3.83	3.74	6.1	6.15	5.07	4.82
Sdhd	4	10.03	10.05	11.27	11.08	10.57	10.52
Gstp3	4	2.43	2.49	3	2.99	2.67	2.62
Vamp5	4	4.26	4.19	4.93	4.89	4.45	4.64
Mvd	4	7.18	7.17	8.21	8.29	7.85	7.74
Fahd1	4	5.93	5.86	6.82	6.85	5.79	5.82
Tmem204	4	3.46	3.45	4.43	4.47	4.05	3.91
Slc6a17	4	3.72	3.61	4.97	4.83	4.33	4.45
Kcnrg	4	3.57	3.74	4.23	4.52	3.85	4.34
Calcr	4	4.19	4.05	7.94	7.83	6.11	5.65
Ttc9	4	2.87	2.79	3.51	3.4	3.13	3.09
Gstt2	4	5.58	5.52	6.2	6.3	5.85	5.52
Chst11	4	6.01	6	7.83	7.69	5.92	6.01
Antxr2	4	10.19	10.37	11.41	11.33	11	10.83
Slc45a3	4	5.3	5.22	8.1	7.91	6.65	6.56
Rilpl2	4	8.62	8.49	9.6	9.67	8.92	8.82
Abcb4	4	7.83	8.13	9.62	9.59	8.95	8.69
Tst	4	4.15	4.02	5.03	4.9	4.39	4.56
Kank1	4	3.71	3.73	5.12	5.2	4.44	4.26
Cobll1	4	3.63	3.91	4.33	4.44	4.05	3.94
Tbc1d4	4	7.05	7.39	8.16	8.33	7.44	7.6
Btbd11	4	3.92	3.92	6.53	6.79	4.81	5.28
Pgf	4	3.86	3.65	4.97	4.98	4.29	4.6
Rab38	4	4.28	4.33	6.62	6.55	5.35	5.38
Ptprk	4	3.25	3.35	4.03	3.61	3.59	3.57
Ckb	4	13.04	12.88	13.84	13.77	12.48	12.31
Rtn4r	4	4.03	3.71	6.15	6.4	4.47	4.84
Lss	4	7.63	7.46	8.27	8.52	7.96	7.92
Ank2	4	3.93	3.98	5.75	5.61	4.53	4.67
Gpr85	4	6.36	6.35	7.84	7.74	6.67	6.93
Gfpt2	4	3.08	3.18	4.02	4.13	3.56	3.41
Gimap6	4	4.16	4.29	5.8	5.77	4.8	4.52
F2r	4	4.02	4.02	6.56	6.53	5.56	5.44
Gnb4	4	8.82	8.8	10.03	10.02	9.55	9.37
Sgsm1	4	2.91	2.92	3.81	3.74	3.24	3.31
Xrcc5	4	4.67	4.43	6.1	5.97	5.54	5.33
Minos1	4	9.05	8.92	10	9.88	9.59	9.41
Scd2	4	9	8.99	11.92	12.1	7.95	8.28
Oxnad1	4	6.35	6.3	7.54	7.41	6.96	6.98
Bhlhe40	4	8.34	8.29	11.09	10.88	9.81	9.78
Hspe1	4	10.12	10.05	11.11	11.02	10.72	10.47
Mtfp1	4	4.6	4.27	5.38	5.2	4.82	4.41
Polk	4	7.56	7.87	8.57	8.65	8.36	8.21
Erich2	4	1.75	1.74	1.92	2.28	1.96	1.85
Gpr137b-ps	4	9.85	9.81	11.05	10.87	10.58	10.51
Scin	4	7.62	7.43	10.2	10.15	8.19	7.88
Atp8b1	4	3.82	3.78	5.14	5.18	4.16	4
Zfp462	4	5.39	5.33	8.31	8.42	6.56	6.81
Esrp2	4	2.83	2.87	3.34	3.57	2.93	2.92
Dusp9	4	5.92	5.92	7.64	7.4	7.1	6.66
Atg4a	4	3.22	3.2	3.68	3.67	3.38	3.58
Pex16	4	7.97	7.52	8.63	8.86	8.16	8.05
1810014B01Rik	4	4.78	4.83	5.47	5.34	4.9	5.38
Fjx1	4	2.38	2.4	3.04	2.82	2.7	2.52
Edil3	4	5.21	5	7.92	7.68	6.8	6.62
Ivns1abp	4	10.06	10.08	11.9	11.86	10.96	10.92
Hmgcs1	4	8.67	9.1	9.97	9.92	9.32	9.2
Cadm3	4	2.37	2.35	2.96	3.06	2.5	2.61
Il27ra	4	3.8	3.76	4.57	4.58	3.83	4.21
Serinc5	4	7.18	7.49	9.41	9.49	8.33	8.19
Fam185a	4	5.36	5.6	6.32	6.25	5.94	6.03
Sms	4	9.78	10.23	10.98	10.91	10.78	10.29
Ephx2	4	3.81	3.77	5.49	5.32	4.24	4
Mrps35	4	7.77	7.62	8.77	8.72	8.17	8.14
Rab34	4	7.56	7.61	8.49	8.37	8.17	7.96
Ktn1	4	8.37	8.54	10.3	10.27	9.62	9.61
Rab3ip	4	6.35	6.48	7.25	7.16	6.99	6.89
Sclt1	4	6.95	6.71	7.67	7.56	7.42	7.2
Itgax	4	7.2	7.42	8.55	7.94	7.73	7.58
Fam120c	4	6.82	7	7.93	7.87	7.42	7.42
Col15a1	4	3.95	3.91	5.56	5.54	4.41	4.69
Slc9b2	4	5.76	5.67	11.07	11.03	9.3	9.02
Ak2	4	10.01	9.86	11.65	11.68	11.06	10.99
Slc25a5	4	11.74	11.7	13.06	12.93	12.55	12.35
Narf	4	7.54	7.95	8.81	8.48	8.22	8.23
Mras	4	5	4.86	5.85	5.6	4.95	5.15
Igsf11	4	5.35	5.42	6.49	6.29	6	5.81
Sorbs2	4	3.1	2.96	4.01	3.64	3.56	3.36
Oaf	4	6.52	6.48	8.4	8.22	7.24	7.23
Mrpl52	4	8.65	8.38	9.48	9.51	9.02	8.79
Mtmr1	4	8.85	8.91	9.97	9.99	9.65	9.47
Fam49a	4	8.45	8.65	10.29	10.22	9.78	9.57
Adgrf3	4	2.45	2.42	2.94	2.89	2.64	2.63
Epop	4	7.24	6.89	8.05	8.13	7.57	7.72
Hmx2	4	2.4	2.38	3.03	2.93	2.72	2.54
Kcnq5	4	1.02	1.01	1.18	1.34	1.1	1.02
Ankrd13b	4	7.77	7.58	9.23	9.38	8.24	8.38
Stap2	4	3.59	3.67	5.41	5.3	4.45	4.16
Spic	4	3.04	3	3.66	3.7	3.22	3.47
Spns2	4	4.63	4.55	9.02	8.94	7.4	7.12
Acaa2	4	8.99	9	9.95	9.99	9.44	9.22
Idh3g	4	9.73	9.67	10.76	10.74	10.38	10.13
Epha10	4	2.11	2.14	2.58	2.43	2.23	2.41
Cth	4	3.71	3.76	4.96	4.62	4.31	3.88
AU021092	4	2.25	2.18	2.55	2.66	2.48	2.42
Pdzd9	4	5	5.19	5.76	5.72	5.37	5.31
Rhou	4	5.51	5.92	6.91	6.65	6.32	5.69
Zfp507	4	3.65	3.54	4.19	4.22	3.94	3.8
Itga2	4	4.35	4.01	7.22	7.05	5.61	5.3
Lgalsl	4	6.86	6.91	8.31	8.1	7.16	7.15
Krt7	4	3.14	3.05	4.06	4.19	3.42	3.61
Kmt5c	4	7.77	7.95	8.82	8.89	8.31	8.63
Tdgf1	4	3.49	3.43	5.06	4.92	4.22	4.29
Dnmt3a	4	10.93	10.99	12.57	12.56	11.49	11.62
Ptch1	4	6.94	7.15	8.01	7.87	7.39	7.74
Stard7	4	9.46	9.62	10.69	10.58	10.12	10.07
Gbp3	4	6.65	6.42	7.43	7.46	7.07	6.88
Ldhb	4	4.86	5.13	6.32	6.16	5.44	5.23
Egr3	4	4.06	4.19	5.3	5.7	4.17	4.3
Rai14	4	9.48	9.61	11.42	11.47	10.17	9.91
Vwa8	4	9.09	9.18	10.21	10.16	9.57	9.62
Gbp7	4	7.47	7.63	9.32	9.36	8.73	8.59
Pard3b	4	3.78	3.71	4.65	4.9	4.25	4.16
Plekhf1	4	4.82	5.01	6.78	6.84	5.96	5.72
Spn	4	8.61	8.32	10.46	10.47	9.77	9.7
S1pr3	4	2.55	2.65	3.12	2.93	2.82	2.64
Krba1	4	5.48	5.29	7.15	7.19	6.34	6.54
Fdps	4	8.85	8.67	9.85	9.96	9.36	9.37
N4bp2	4	7.55	7.86	8.54	8.7	7.75	8.13
Clcn7	4	9.91	10.02	10.87	10.77	9.8	9.85
Mt3	4	4.16	4.04	6.92	6.67	6.06	5.57
Fam57b	4	3.94	3.9	5.29	4.92	4.53	4.57
Cox7a1	4	5.01	5.07	5.64	5.56	5.34	5.13
Ndufb5	4	9.1	8.83	10.03	9.86	9.69	9.3
Ext1	4	8.56	8.4	10.54	10.74	9.01	8.83
Pate4	4	2.62	2.54	3.52	3.32	2.83	2.57
Il4i1	4	5	4.92	8.54	8.55	6.69	7.01
Ccdc85c	4	3.47	3.5	4.4	4.59	3.84	4.09
Cep70	4	6.72	6.61	7.51	7.4	7.22	7.16
Oxct1	4	9.74	9.95	11.53	11.27	10.22	10.3
Gm21948	4	6.82	6.43	8.77	8.77	7.39	7.52
Spry1	4	3.41	3.35	4.87	4.63	3.82	3.98
Cbx8	4	5.27	5.51	6.23	5.88	5.71	5.74
Dsg2	4	2.58	2.51	3.29	2.83	2.96	2.81
Ddt	4	6.95	7.04	8.24	7.93	7.44	7.32
Gm9920	4	3.68	3.61	4.36	4.29	4.01	4.04
0610040F04Rik	4	4.41	4.55	6.28	6.07	5.46	5.13
Cenpm	4	6.09	6.08	6.83	6.97	6.66	6.54
Ppm1j	4	4.87	4.84	5.95	6.03	5.56	5.55
Enpp5	4	3.52	3.55	4.46	4.49	4.04	4.22
Cubn	4	2.33	2.31	2.73	2.74	2.6	2.43
Dusp2	4	5.11	4.88	5.93	5.94	5.49	5.45
Snd1	4	10.84	10.94	11.96	12.04	11.56	11.45
Rgs16	4	4.19	4.13	5.11	4.8	4.77	4.46
Bach2	4	5.13	5.22	5.64	5.96	5.1	5.08
Sec16b	4	3.62	3.64	4.82	4.69	4.42	4.11
9630028I04Rik	4	4.34	4.16	5.1	5.14	4.52	4.58
Tank	4	9.07	9.05	10.17	10.13	9.81	9.64
Pdpr	4	7.26	7.5	8.42	8.55	7.89	8.13
Dync2h1	4	5.63	6.25	7.03	7.27	6.56	6.55
Kbtbd11	4	4.58	4.66	8.41	8.34	6.07	5.92
Abhd18	4	5.19	5.04	5.68	5.8	5.42	5.41
Fkbp9	4	7.28	7.27	8.89	8.69	8.14	8
Egfr	4	4.66	4.81	7.43	7.34	6.07	6.28
Nos2	4	2.37	2.34	2.92	2.88	2.4	2.51
Apbb1	4	5.01	4.97	7.81	7.71	6.43	6.17
Idh3a	4	9.75	9.76	11.17	11.13	10.62	10.32
Rufy4	4	4.21	4.08	7.44	7.51	6.11	6.19
Arsj	4	2.17	2.11	2.64	2.6	2.32	2.13
Fignl2	4	4.37	4.46	4.99	5.09	4.22	4.41
Large1	4	6.41	6.4	7.3	7.41	6.87	6.97
Mapk11	4	6.08	5.9	6.96	6.93	6.41	6.81
Sema7a	4	4.6	4.7	6.2	6.06	5.14	5.44
Flnc	4	4.35	4.11	4.94	4.87	4.8	4.53
Gm867	4	3.27	3.26	3.78	3.72	3.61	3.23
Hagh	4	7.67	7.38	9.49	9.28	8.76	8.42
Slc14a2	4	3.18	3.13	4.37	4.25	3.63	3.75
Afdn	4	8.86	9.01	10.13	10.27	9.63	9.89
Cadps	4	2.24	2.22	2.69	2.77	2.59	2.34
Sema3d	4	1.63	1.62	2.28	1.86	1.72	1.63
Ncoa4	4	10.28	10.29	11.71	11.56	10.81	10.43
Uqcrh	4	9.41	9.37	10.6	10.52	10.11	9.89
Usp11	4	5.63	5.58	6.3	6.32	5.61	5.75
Rapgef1	4	10.56	10.38	11.43	11.53	10.86	11.08
Birc2	4	7.46	7.56	8.79	8.86	8.11	8.29
Ppifos	4	4.51	4.48	5.14	4.98	4.54	4.66
Tbc1d30	4	3.67	3.68	4.33	4.38	4.18	4.07
Gpr68	4	5.75	5.4	8.28	8.14	6.92	6.9
Ifi30	4	11.13	11.11	12.33	12.15	11.58	11.44
Tmem176a	4	5.44	5.3	7.82	7.73	6.92	6.7
Tnni2	4	4.99	4.74	5.88	5.62	5.53	5.24
Mapk4	4	2.73	2.69	3.34	3.2	2.8	2.94
Ssc5d	4	5.15	5.3	5.37	5.85	4.79	4.92
Plpp1	4	6.2	6.23	8.04	7.89	7.17	6.99
Zswim5	4	3.11	3.16	3.89	4	3.33	3.4
Fam102a	4	9.15	9.34	10.97	10.94	9.56	9.78
Nop10	4	8.12	8.19	9.22	8.79	8.75	8.54
Nudcd1	4	8.18	8.1	9.27	8.96	8.86	8.7
Upp1	4	3.82	3.83	5.17	5.3	4.78	4.61
Creb3l2	4	6.97	6.99	8.03	8.23	7.53	7.69
Tspan7	4	3.91	3.63	5.52	5.17	4.72	4.61
4930523C07Rik	4	5.28	5.51	7.14	6.83	5.81	5.66
Tango2	4	7.64	7.71	8.65	8.48	7.91	8.01
Klhl24	4	8.45	8.6	9.88	9.83	9.22	9.21
Myo1b	4	5.26	5.24	10.16	10.14	7.88	7.96
Aldh1l2	4	3.34	3.36	3.94	4.16	3.31	3.38
Jag2	4	5.3	5.23	6.2	6.2	5.44	6.26
Atp6v1d	4	9.43	9.43	10.78	10.62	9.71	9.47
Fam110b	4	5.28	5.6	6.31	6.37	5.51	5.14
Wars2	4	6.46	6.34	7.11	7.16	6.64	6.74
Pkp2	4	4.34	4.39	6.49	6.57	5.53	5.3
Fbxl16	4	4.7	4.92	6.05	6.19	5.34	5.27
Atp5g3	4	10.79	10.68	11.94	11.79	11.34	11.17
Oscar	4	4.29	4.14	8.31	8.08	6.4	6.23
Ahcy	4	9.14	8.94	10.07	10.03	9.76	9.61
Coq8a	4	5.73	5.12	9.51	9.66	7.45	7.31
Snx10	4	10.15	10.18	11.46	11.31	10.92	10.63
Il1r1	4	3.38	3.53	4.26	4.05	3.89	3.82
Fkbp11	4	4.4	4.32	5.16	5.29	5.03	4.74
Ccdc141	4	2.22	2.15	2.69	2.59	2.2	2.17
Eif4ebp1	4	8.86	8.81	9.94	9.87	9.54	9.39
Atp5b	4	13.19	13.14	14.18	14.08	13.67	13.47
Rora	4	6.42	6.67	7.49	7.49	6.24	6.64
Relt	4	6.36	6.04	7.27	7.34	6.92	6.86
Zfp775	4	5.04	4.91	5.67	5.5	4.91	5.16
Hist2h2be	4	5	5	6.37	6	5.26	5.31
Clybl	4	6.23	5.94	7.31	7.11	6.93	6.69
Xpr1	4	10.37	10.5	11.72	11.66	11	10.96
Cysrt1	4	2.69	2.67	3.25	3.38	3.33	2.88
Dennd2a	4	6.22	5.81	6.51	6.5	5.46	5.87
Echs1	4	8.5	8.34	9.37	9.29	8.79	8.54
Slc4a8	4	3.67	3.89	4.41	4.48	4.17	4.05
Hbegf	4	4.61	4.74	6.33	6.15	5.25	5.31
Ghr	4	3.86	3.97	4.99	5.1	4.25	4.1
Sh2d2a	4	2.66	2.63	3.14	2.99	2.84	2.87
Chchd10	4	7.22	7.03	9.44	9.49	8.14	7.81
1190007I07Rik	4	5.35	4.92	5.79	5.76	5.42	5.07
Mcrip2	4	6.69	6.32	7.6	7.65	7.26	7.16
Tdrd9	4	4.14	4.2	5.58	5.21	4.9	4.84
Larp1b	4	7.05	7.02	8.02	7.87	7.48	7.68
Srgap3	4	7.52	7.64	10.23	10.17	9.21	9.16
Ptprn	4	5.48	5.64	6.51	6.51	5.87	6.31
Cd5	4	3.54	3.52	4.41	4.52	3.75	3.9
Thrb	4	3.4	3.18	3.73	3.7	3.17	3.11
Gm15743	4	3.75	3.56	4.45	4.24	3.88	4.03
Pde3a	4	2.45	2.47	3.02	3.04	2.57	2.8
2300009A05Rik	4	5.54	5.29	6.23	5.87	5.19	5.32
2200002D01Rik	4	4.06	4.11	5.08	4.87	4.38	4.44
Pltp	4	11.47	11.57	12.54	12.74	11.36	11.5
Dcstamp	4	6.69	6.69	10.34	10.18	8.7	8.5
Sh3pxd2a	4	8.95	8.83	10.21	10.46	9.26	9.55
Src	4	6.81	6.76	10.89	10.78	9.15	9.38
Azin2	4	3.87	3.72	4.37	4.28	3.99	4.07
Chd6	4	8.28	8.71	9.39	9.47	8.88	9.11
Aldh1l1	4	6.78	6.84	7.54	7.75	6.78	6.43
Capn6	4	1.21	1.2	1.52	1.42	1.29	1.26
Celsr1	4	2.67	2.51	3.19	2.92	2.69	2.63
Slc25a42	4	5.51	5.5	6.46	6.5	5.66	6.02
Gstt1	4	4.25	4.31	7.25	7.16	5.67	5.62
Slc4a2	4	10.76	10.68	11.79	11.86	10.7	10.73
Maff	4	5.38	5.52	5.93	6.04	5.33	5.06
Synpo2	4	2.35	2.33	3.14	2.94	2.44	2.55
Vcl	4	9.67	9.73	10.8	10.65	10.15	10.08
Arsb	4	9.9	9.99	11.37	11.27	10.24	10.14
Amacr	4	5.36	5.35	6.63	6.64	5.82	5.43
Slc9a3r2	4	3.99	3.9	5.65	5.27	4.72	4.36
Zbtb46	4	3.12	2.93	3.89	3.76	3.09	3.25
Pstpip1	4	10.43	10.03	11.14	11.42	10.37	10.11
Jdp2	4	7.64	7.24	12.01	12.12	10.46	10.33
Tiam2	4	4.75	4.76	6.04	5.97	5.03	5.09
Corin	4	3.46	3.47	4.1	4.4	3.5	3.54
Cfap45	4	2.95	3.04	3.54	3.61	3.14	3.13
Miip	4	6.18	6.18	7	7.37	6.65	6.83
Mdh1	4	10.37	10.34	11.58	11.39	10.86	10.71
Ankrd2	4	3.03	2.95	3.71	3.68	3.17	3.17
Tmem88	4	5.64	5.73	6.49	6.49	6.25	6.1
Themis3	4	1.31	1.3	1.55	1.56	1.47	1.36
Fxyd2	4	5.94	5.65	7.83	7.37	6.89	7.08
Maged1	4	7.28	7.4	8.38	8.18	7.94	7.63
Nlrp10	4	6.4	6.28	7.44	7.3	6.87	7.04
Bdh1	4	5.89	5.7	8.07	7.76	7.13	7.2
St5	4	4.9	4.42	6.94	6.91	5.36	5.48
Sphk1	4	3.53	3.52	5.13	5	4.15	4
Steap4	4	3.54	3.52	5.87	5.74	4.05	4.02
Stxbp3	4	8.76	8.98	10.16	10.07	9.67	9.55
Hnmt	4	7.43	7.2	8.94	8.95	8.41	8.31
Akap6	4	4.9	4.7	10.41	10.65	8.43	8.34
Abca5	4	4.39	4.9	5.28	5.36	5.19	5
Supt3	4	6.46	6.67	7.63	7.66	6.98	6.91
Akr1c18	4	4.03	3.87	6.72	6.15	4.87	4.74
Il13ra1	4	5.96	6.22	7.01	6.62	5.82	5.76
Cnksr2	4	3.07	2.98	3.99	4.12	3.31	3.43
Ttn	4	5.51	5.08	7.03	7.87	5.38	5.32
Pim3	4	6.9	6.78	8.03	8.29	7.65	7.68
Matk	4	6.14	5.77	8.31	8.4	6.64	6.7
Elovl7	4	3.87	3.79	4.83	4.88	4.33	4.21
4921511I17Rik	4	3.8	3.88	4.56	4.74	4.21	4.38
Ccser1	4	3.19	3.2	4.34	4.52	3.65	3.62
Pja1	4	8.63	8.46	9.59	9.49	8.97	8.7
Epn2	4	5.83	6.09	7.71	7.73	6.69	6.59
Gm15246	4	3.34	3.37	3.83	4.23	3.77	3.62
Slc18a1	4	5.28	4.93	7.3	7.08	5.83	5.65
Gm7694	4	4.58	4.79	5.99	5.9	5.15	5.28
Zeb1	4	5.31	5.5	6.38	6.08	5.95	5.82
Endog	4	7.26	6.96	7.84	8.09	7.6	7.65
Mir5114	4	3.91	3.81	5.11	5.2	3.64	3.63
Fbln7	4	1.93	1.92	2.38	2.26	2.1	2.12
Atp6v1b2	4	12.79	12.85	13.76	13.57	12.73	12.45
Fam198b	4	8.1	8.31	8.82	8.85	8.03	7.66
Rcan2	4	3.9	4.05	5.97	5.49	4.9	5
Atp5g1	4	10.21	9.95	11.01	11.04	10.66	10.41
Arrdc2	4	5.5	5.52	6.32	6.47	5.75	5.88
Idh2	4	9.62	9.6	10.65	10.37	10.07	9.94
Ptpn3	4	5.34	5.29	6.85	6.8	6.07	5.93
Uqcrc2	4	10.44	10.36	11.56	11.42	10.97	10.71
Ttc32	4	6.2	6.19	7.05	7.05	6.66	6.68
St18	4	6.75	6.91	8.6	8.74	8.06	7.93
Ablim1	4	3.77	3.69	5.1	5	3.85	4.13
Agrn	4	9.24	9.03	10.71	10.97	9.78	10.45
F630111L10Rik	4	3.71	3.71	4.4	4.71	3.79	4.4
Timm8a1	4	7.99	8.07	9.09	8.87	8.66	8.54
Tmem246	4	3.46	3.71	4.34	4.79	4.21	4.24
Adcy3	4	8.28	8.04	10.08	10.13	8.4	8.54
Pbx1	4	6.77	6.96	8.49	8.51	7.64	7.57
Cnrip1	5	4.41	4.36	3.66	3.64	3.9	3.85
Pla2g15	5	9.66	9.69	8.24	8.11	8.37	8.27
Lmo2	5	9.71	9.6	7.99	8.15	8.45	7.94
Cul9	5	8.26	7.99	7.1	7.38	7.16	7.73
Hp	5	2.91	2.77	2.17	2.28	2.17	2.24
Cd300lf	5	7.87	8.16	4.85	4.81	5.54	5.43
Gna12	5	10.67	10.75	8.97	9.16	9.21	9.37
Adar	5	11.08	11.09	10.02	10.16	10.07	10.42
Rps6ka4	5	10.18	10.11	8.98	9	9.38	9.35
Mylip	5	8.66	8.61	7.07	7.33	7.53	7.44
3110062M04Rik	5	7.75	7.61	6.66	6.59	6.93	6.78
Palm	5	6.88	6.77	5.44	5.45	5.66	5.53
Csf3r	5	6.72	6.84	4.61	4.75	4.91	5.08
Acvrl1	5	9.81	9.63	6.97	6.96	7.98	7.8
Camk1	5	10.28	10.18	9.24	9.27	9.43	9.29
Map3k9	5	8.8	8.71	7.02	7.27	7.51	7.88
Cbfa2t3	5	3.89	4.16	3.01	3.02	3.01	3.19
Abca9	5	6.1	6.25	5.58	5.54	5.44	5.65
Kmo	5	4.58	4.62	3.55	3.42	3.89	3.63
Arhgap24	5	6.32	6.46	5.02	4.65	5.09	4.99
Dlg3	5	4.66	4.61	3.96	4.02	3.85	4.18
Btla	5	2.15	2.3	1.8	1.89	1.84	1.85
Zfp791	5	3.43	3.31	2.92	2.88	3	3.06
B3gnt8	5	8.37	8.07	6.84	7.19	7.27	7.41
Fam3a	5	7.95	7.82	6.96	6.97	7.2	7.12
Ccrl2	5	5.33	5.26	4.56	4.55	4.37	4.79
Pfkfb3	5	8.78	8.76	7.58	7.43	7.55	7.65
Etv1	5	7.65	7.92	6.74	7	7.17	7.03
Il7r	5	9.93	10.11	5.97	5.92	6.9	6.44
Adgrg7	5	1.66	1.75	1.39	1.39	1.43	1.49
Dgkz	5	12.55	12.42	11.25	11.28	11.23	11.38
Ahcyl2	5	10.46	10.47	9.44	9.39	9.71	9.68
Mir22hg	5	7.65	7.97	7.09	6.94	7.23	7.34
Slc7a15	5	3.96	3.93	2.95	3.05	3.04	3.16
Arf2	5	8.34	8.38	7.62	7.15	7.65	7.74
AI504432	5	7.81	7.66	5.96	6.07	6.3	6.43
Zfhx2	5	8	8.16	7.11	7.3	7.17	7.88
Plk3	5	8.18	8.16	7.04	7.02	7.04	6.95
Cd160	5	3.48	3.77	3.09	3.1	3	3.2
Stab1	5	12.75	12.67	10.39	10.88	11.26	11.56
Rhov	5	7.01	7.14	5.61	5.41	5.44	5.36
Gpr157	5	8.34	8.33	6.25	6.45	6.76	6.67
Dck	5	11.39	11.44	10.07	9.99	10.3	10.24
Fbxw17	5	8.04	8.07	7.02	7.1	7.18	7.6
Cdk15	5	2.98	2.95	2.39	2.39	2.44	2.54
Plekhm2	5	10.5	10.35	9.11	9.22	9.17	9.53
Tlr8	5	11.5	11.75	8.95	8.95	9.7	9.73
Tmem104	5	10.77	10.51	8.43	8.5	8.8	9.12
Ifi35	5	10.18	9.88	8.93	9.36	9.1	9.09
Lat2	5	11.08	11.04	9.88	9.8	10.13	9.89
4930402H24Rik	5	8.15	8.31	7.43	7.37	7.3	7.95
Apoe	5	12.66	12.62	9.53	9.77	10.3	10.05
Apba1	5	6.87	6.67	5.03	5.17	5.11	5.28
Elmo2	5	10.24	10.25	9.18	9.09	9.44	9.53
Oas1c	5	6.5	6.42	5.51	5.17	5.77	5.62
Slc7a7	5	9.9	9.81	7.54	7.48	7.62	7.48
Arhgap12	5	9.52	9.87	8.59	8.55	8.73	8.8
Ccdc102a	5	2.35	2.69	2.13	1.99	2.03	1.99
Hk3	5	11.62	11.44	9.86	9.71	10.42	10.31
Cmklr1	5	7.89	7.91	5.16	5.7	5.55	5.63
Pou3f1	5	3.85	3.82	2.87	2.93	3.01	2.99
Arhgap27	5	10.3	10.25	9.03	9.07	9.32	9.51
Rufy3	5	9.7	9.94	8.37	8.4	8.54	8.52
Npy	5	10.05	10	6.14	6.13	7.16	7.16
Ncor2	5	12.02	11.98	10.63	10.93	10.84	11.56
Pecam1	5	3.11	3.06	2.35	2.35	2.3	2.31
Ifi214	5	4.71	5.01	3.7	3.76	3.7	3.91
Pnp	5	11.48	11.35	10.09	9.98	10.46	10.34
Crem	5	5.7	5.65	5.07	5.15	5.26	5.17
Atf3	5	10.31	10.38	6.59	6.3	7.58	7.37
Ptrh1	5	6.52	6.17	5.62	5.65	5.75	5.74
Abcb1a	5	5.62	5.95	4.72	4.75	4.88	4.98
B3gnt7	5	5.93	5.76	4.15	4.4	4.38	4.33
Phlpp2	5	7.48	7.9	6.67	6.83	6.92	7.15
Stat4	5	2.62	2.75	2.25	2.16	2.29	2.26
Ppt1	5	10.38	10.48	9.45	9.37	9.88	9.64
Hal	5	11.86	11.8	6.73	7.12	8.26	8.4
H2-DMa	5	7.91	7.7	6.95	7.05	7.06	7.09
Flt3	5	2.49	2.36	1.89	1.94	1.94	1.9
Snx2	5	11.83	11.87	10.78	10.79	11.01	10.9
Slfn2	5	12.63	12.37	11.29	11.47	11.45	11.36
2210039B01Rik	5	4.95	5.01	4.21	4.51	4.4	4.65
Eml6	5	6.11	6.04	5.47	5.48	5.21	5.67
Slc41a2	5	9.23	9.41	8.29	8.12	8.36	8.09
R3hdm1	5	10.52	10.7	9.68	9.59	9.66	9.89
Dirc2	5	7.59	7.65	6.57	6.73	6.71	6.51
Ppfia4	5	5.85	5.96	4.45	4.79	4.58	4.52
Mcoln2	5	6.89	6.73	5.66	5.85	5.97	5.96
Ehhadh	5	5.86	5.54	4.9	4.77	4.95	5.08
Cd209a	5	1.75	1.8	1.45	1.41	1.4	1.41
Id2	5	10.74	10.72	8.68	8.34	9.45	9.09
Rapsn	5	0.98	1.16	0.84	0.84	0.84	0.89
Ell	5	9.07	9.09	8.03	8.21	8.32	8.38
Cyth1	5	9.76	9.64	8.71	8.65	8.88	8.94
Bcl2l1	5	10.78	10.78	7.62	8.06	8.42	8.31
Retreg1	5	9.94	9.97	8.72	8.53	8.76	8.8
Trim30d	5	8.83	9.18	6.87	7.02	7.18	7.15
Vasn	5	7.4	7.72	6.47	6.93	6.38	7.29
S100a8	5	5.15	5.13	3.64	3.66	4.08	3.63
Ifitm3	5	13.18	13.17	12.05	11.86	12.13	12.02
Ptpra	5	12.28	12.39	10.66	10.59	11.03	10.96
Pde1b	5	7.57	7.8	6.43	6.82	6.76	7.11
Ctsd	5	16.17	16.27	14.57	14.4	15.11	14.9
Prelid3a	5	5.34	5.35	4.35	4.2	4.53	4.57
Gab3	5	5.81	5.83	4.71	4.99	4.98	5.18
Gadd45a	5	5.79	5.92	4.79	4.79	4.95	5.2
Gprc5a	5	2.78	2.83	2.47	2.29	2.54	2.35
Batf2	5	5.72	5.88	5.12	5.11	5	5.25
1700025N23Rik	5	3.65	3.83	2.99	3.13	3.12	3.52
Ang	5	5.72	5.62	4.48	4.64	4.85	4.61
Zbtb4	5	9.53	9.57	8.14	8.31	8.44	8.7
Rap2b	5	11.33	11.67	10.37	10.32	10.76	10.75
Slc9a9	5	8.26	8.49	7.22	7.21	7.49	7.34
Mmp27	5	4.42	4.41	3.4	3.59	3.79	3.48
Tmem37	5	7.86	7.81	5.63	5.71	6.57	6.07
Znfx1	5	12.6	12.45	10.84	11.08	10.78	11.31
Hmox1	5	13.59	13.51	9.77	9.43	10.87	10.61
Arid3b	5	5.95	6.2	4.99	5.15	5.18	4.9
Plin2	5	14.5	14.39	11.57	11.49	12.55	12.29
Msl3l2	5	6.35	6.11	5.55	5.2	5.26	5.72
Ypel5	5	9.18	9.31	8.37	8.08	8.51	8.32
Ctsc	5	13.13	13.19	11.95	11.8	12.19	11.97
Trim47	5	9.64	9.31	8.13	8.28	8.18	8.2
Slfn5os	5	6.13	6.28	5.14	5.38	5.28	5.58
Tmem132a	5	8.54	8.55	6.19	6.39	6.62	6.84
Selenow	5	8.9	8.89	7.67	7.61	7.89	8.04
Mgat5	5	9.22	9.34	8.33	8.26	8.19	8.34
Pygb	5	10.76	10.47	9.68	9.58	9.85	9.78
Dock8	5	13.26	13.37	11.89	11.95	11.86	11.96
Per2	5	5.33	5.38	4.36	4.69	4.52	4.52
Phactr2	5	7.91	8.14	6.34	6.35	6.91	6.88
Daglb	5	10.06	10.04	8.86	8.69	9.12	9.03
Prkx	5	10	9.93	8.75	9.01	9.23	9.27
Inhba	5	6.39	6.51	5.17	4.99	5.59	5.35
Ctss	5	12.7	12.74	11.02	11.02	11.19	11.16
Pcna	5	12.95	12.88	11.72	11.54	12.03	11.9
4930473A02Rik	5	9.12	9.19	7.45	7.43	7.77	7.88
Fth1	5	16.82	16.86	14.13	13.98	15.06	14.9
Zfp618	5	3.84	3.54	3.12	2.95	3.08	3.38
Daxx	5	9.68	9.66	8.54	8.6	8.36	8.58
Pygm	5	2.98	2.93	2.44	2.61	2.48	2.54
Dusp6	5	10.93	10.93	8.99	9.13	9.53	9.47
Pde7b	5	6.68	7.02	4.62	4.73	4.86	5.23
Stard8	5	9.66	9.56	8.63	8.75	8.64	8.71
Plk2	5	10.23	10.37	7.2	7.04	6.74	7.02
Mapt	5	2.95	2.82	2.38	2.51	2.46	2.44
Maml2	5	6.79	6.98	5.38	5.6	5.78	5.87
Plac8	5	8.58	8.56	3.99	3.96	4.34	4.28
Nr4a1	5	6.96	6.87	5.06	5.06	5.08	5.17
Ski	5	11.6	11.43	10.24	10.23	10.44	10.56
H2-M3	5	8.62	8.54	6.94	7.21	7.05	6.9
Ets2	5	10.35	10.43	8.89	8.69	9.02	9.16
Cd180	5	11.69	11.65	9.92	9.98	10.22	10.04
Rac3	5	5.77	5.79	4.61	4.54	4.57	4.68
Mx1	5	8.28	8.36	5.54	6.02	5.71	6.35
Slc38a7	5	9.62	9.49	8.13	8.26	8.34	8.32
Ms4a4c	5	9.79	9.67	4.85	5.52	5.18	5.53
Ifi209	5	8.97	9.02	5.94	6.07	6.74	6.85
Chil3	5	3.65	3.72	2.64	2.64	2.83	2.65
Phf11b	5	9.43	9.16	7.12	7.43	7.44	7.36
Rap2a	5	10.56	10.57	8.87	8.78	8.88	8.7
Tnfsf10	5	6.12	6.36	5.38	5.56	5.44	5.7
Dusp16	5	8.39	8.56	7.4	7.29	7.44	7.31
Dscr3	5	9.97	9.86	8.98	9	9.2	9.16
Dusp5	5	6.71	6.55	5.57	5.47	5.95	5.74
Folr2	5	11.5	11.64	8.76	8.67	9.11	9.11
Gm12250	5	8.4	8.38	6.65	6.56	6.9	6.68
Nlrc5	5	9.6	9.75	7.69	7.86	7.95	8.62
Kras	5	9.99	10.22	9.02	9.04	9.47	9.38
Pla2r1	5	3.04	3.15	2.63	2.68	2.83	2.74
Mtmr10	5	9.53	9.72	8.55	8.65	8.81	8.59
Spsb4	5	4.45	4.26	3.22	3.18	3.07	3.15
Cd163	5	6.68	6.83	4.91	5.09	5.29	5.74
Fcgr3	5	11.21	11.09	7.76	8.05	9.07	8.73
Mapkapk3	5	8.07	7.89	6.9	6.86	7.21	7.25
Trim30a	5	12.1	12.1	10.67	10.66	10.81	10.89
Selenon	5	10.3	10.12	8.86	8.77	9.25	9.41
Gpr160	5	4.88	5.08	4.12	4.07	4.36	4.02
Dennd1a	5	9.84	9.87	8.47	8.58	8.59	8.78
Rusc2	5	9.53	9.34	8.19	8.52	8.59	8.95
As3mt	5	7.68	7.55	6.51	6.55	6.99	6.66
Lpar6	5	9.21	9.04	7.62	7.32	7.83	7.88
Slc35f6	5	11.36	11.26	10.43	10.34	10.57	10.36
Pde1c	5	3.36	3.53	2.69	2.65	2.91	2.85
Ifi205	5	5.53	5.62	3.86	3.73	3.66	3.95
Ms4a6c	5	10.65	10.67	8.28	8.6	8.52	8.58
Ms4a6b	5	9.9	9.94	7.16	7.29	7.34	7.15
Pf4	5	9.87	9.86	6.19	6.6	7.42	7.09
Morn4	5	7.53	7.61	6.61	6.25	6.82	6.67
Tcf7l2	5	9.31	9.64	7.36	7.69	8.1	8.38
C2	5	3.43	3.55	2.74	2.84	2.83	2.95
Oas1a	5	10.78	10.88	9.28	9.69	9.61	9.58
AW112010	5	5.17	5.46	4.66	4.62	4.65	5.09
Slfn4	5	8.9	8.99	6.38	6.5	6.42	7.01
Kctd14	5	2.92	2.83	2.31	2.27	2.26	2.23
Ccl2	5	11.76	11.74	7.73	7.84	8.48	8.19
Pld3	5	11.91	11.73	10.71	10.58	11.04	10.91
Ednrb	5	5.04	5.25	3.58	3.55	3.58	3.81
Mapk7	5	9.01	8.74	7.49	7.57	7.79	8
Cd1d1	5	4.81	4.9	3.71	3.77	3.98	4.07
Ifit2	5	9.68	9.73	7.66	8.07	8.23	8.4
Dopey2	5	10.48	10.42	9.02	9.26	9.33	9.7
Clmp	5	7.24	7.35	5.77	5.92	6.24	6.17
Gm7609	5	8.1	8.33	6.36	6.7	6.62	7.1
Parp14	5	11.76	12.23	10.49	10.66	10.54	11.01
Usp2	5	8.1	8.05	6.52	6.77	6.84	6.91
Cyp27a1	5	5.39	5.42	4.62	4.78	4.85	4.83
Trim34b	5	6.24	6.37	5.28	5.09	5.41	5.73
Klf2	5	10.28	10.2	7.31	7.19	7.85	8.21
Retnlg	5	1.76	1.67	1.33	1.34	1.33	1.34
Fabp3	5	6	5.73	4.21	4.15	4.33	4.39
Aatk	5	6.76	6.67	4.76	4.72	5.24	5.23
Plcb1	5	4.29	4.62	3.43	3.66	3.52	3.51
Pcyt1b	5	5.01	5.29	3.55	3.8	3.82	3.87
Inppl1	5	12.44	12.37	11.01	11.09	11.02	11.26
Palm3	5	1.46	1.45	1.16	1.16	1.16	1.21
Lifr	5	6.17	6.34	5.29	5.55	5.21	5.6
Rsad2	5	10.09	10.34	8.26	8.37	8.47	8.69
Lsp1	5	9.97	10.07	9.17	9.06	9.31	9.02
Rbms1	5	10.61	11.04	9.83	9.95	9.94	10.5
Nectin4	5	6.82	6.47	5.41	5.1	5.24	5.45
Mertk	5	9.9	10.05	7.22	7.66	7.9	8.11
Snx30	5	10.15	10.31	8.18	8.44	8.83	9.04
Tmem173	5	8.44	8.53	7.36	7.45	7.35	7.62
Rasgef1b	5	11.08	11.22	8.93	9.04	9.11	8.93
Fam20a	5	6.41	6.65	4.97	4.47	4.94	4.97
Dhrs3	5	11.72	11.79	9.26	9.2	9.64	9.64
Igf2bp2	5	8.28	8.52	5.43	4.93	5.32	5.43
Galc	5	8.93	9.23	8.13	8.21	8.29	8.14
Ifit1	5	9.95	9.87	8.23	8.19	8.52	9.08
Bcl11a	5	2.65	2.89	2.09	2.09	2.09	2.15
Abhd15	5	6.56	6.53	5.28	5.03	5.23	5.24
Tor1aip1	5	11.82	11.85	10.34	10.39	10.56	10.72
Htr2b	5	5.74	5.8	4.48	4.54	4.61	4.8
Slc15a3	5	11.55	11.52	8.29	8.45	9.14	9.05
Gm10814	5	6.12	6.31	5.51	5.58	5.48	5.61
Slc41a3	5	7.93	7.57	6.73	6.64	7.09	6.99
Gm5431	5	8.45	8.48	6.2	6.16	6.22	6.18
Ly6c2	5	8.36	8.44	3.85	3.93	4.01	3.98
Arg1	5	7.6	7.6	4.65	4.68	5.81	5.12
Jun	5	11.18	11.23	9.62	9.54	9.56	9.55
Ifi204	5	10.78	10.8	7.95	8.1	8.14	8.35
Gna15	5	8.52	8.38	7.13	7.5	7.83	7.5
Shisa5	5	12.96	12.88	11.53	11.37	11.76	11.71
Ctsb	5	15.99	16.12	13.98	13.71	14.38	14.24
Mctp2	5	1.09	1.26	0.91	0.91	0.91	0.91
Eng	5	10.1	9.87	8.33	8.31	8.72	8.94
Pkib	5	7.94	7.85	5.45	5.93	5.85	5.52
Gm5150	5	7.05	6.87	5.29	5.13	5.65	5.73
Lbp	5	3.54	3.62	3.11	2.99	3.11	3.1
Lgals3bp	5	13.13	12.97	11.5	11.55	11.56	11.78
Ctla2b	5	9.68	9.67	5.98	6.21	7.41	7.24
Dtx3l	5	10.17	10.31	9.29	9.15	9.17	9.43
Mocos	5	10.15	10.13	9.08	9.2	9.16	9.13
Siglec1	5	13.29	13.53	9.14	9.59	9.76	10.37
Nacc2	5	9.16	9.14	8.04	8.24	8.26	8.48
Gm17644	5	7.57	7.44	6.28	6.91	6.35	7.03
Bambi-ps1	5	5.33	5.38	4.45	4.44	4.56	4.82
4931406H21Rik	5	6.51	6.27	5.55	5.85	5.58	5.86
Pea15a	5	10.95	11.01	9.81	9.79	10.04	9.9
Gpnmb	5	14.9	14.84	12.92	12.8	13.23	13.13
Nceh1	5	12.23	12.47	10.02	10.01	10.56	10.28
Thbd	5	7.69	7.93	6.26	6.42	6.46	6.19
Parp11	5	8.55	8.6	7.57	7.52	7.68	7.92
Apol9b	5	5.85	5.41	3.79	3.91	4.06	4.12
Zswim6	5	10.33	10.3	8.92	8.82	8.91	9.14
Zfp385a	5	8.95	8.78	6.77	7.06	7.17	7.31
Gla	5	10.95	10.89	9.39	9.25	9.48	9.33
Sh2d1b1	5	3.53	3.72	2.8	2.75	3.02	3.01
H2-Q8	5	7.9	7.93	6.28	6.83	6.59	6.68
Akap2	5	7.54	7.69	6.78	6.7	6.54	7.03
Arl8a	5	10.6	10.53	9.5	9.38	9.63	9.82
Wdr81	5	10.78	10.69	9.45	9.68	9.59	9.89
Ier3	5	6.64	6.64	5.13	4.8	5.45	5.61
Acsf2	5	6.99	6.75	4.6	5.04	5.03	5.47
Snx24	5	8.21	8.23	6.12	6.21	6.47	6.59
Rab11a	5	11.11	11.1	10.03	9.87	10.43	10.24
Pacsin1	5	2.29	2.13	1.85	1.76	1.8	1.76
Cxcr4	5	9.3	9.45	7.78	7.54	7.94	7.72
Nxpe5	5	5.35	5.18	4.08	4.1	4.53	4.52
Has2	5	3.08	3.21	2.44	2.45	2.49	2.45
2020-09-08	5	10.8	10.73	9.66	9.82	10	10.24
Idua	5	8.22	8.34	7.4	7.42	7.38	7.56
Pkdcc	5	3.55	3.71	2.98	3.16	3.06	3
Atp6v0a1	5	11.31	11.27	9	9.15	9.42	9.66
Ccr9	5	4.24	4.21	3.04	3.05	3.19	3.26
Slc39a8	5	7.23	7.3	6.36	6.05	6.39	6.21
A330023F24Rik	5	5.25	5.32	3.91	4.32	4.23	4.76
Sell	5	3.45	3.58	2.52	2.52	2.62	2.53
B3galnt1	5	7.89	8.08	7.1	7.04	7.17	6.92
Arhgap32	5	4.28	4.84	3.8	3.49	3.84	3.6
Kif13b	5	9.37	9.31	8.02	8.22	8.2	8.44
Cd300ld3	5	6.15	6.38	4.96	5.43	5.6	5.35
Ncoa3	5	11.81	11.93	10.93	10.93	11.07	11.33
Syngr1	5	9.3	9.28	7.1	7.18	7.7	7.34
Evl	5	10.65	10.63	8.27	8.52	8.84	8.85
Marcksl1	5	10.69	10.56	9.55	9.43	9.73	9.85
Cmpk2	5	9.5	9.48	8.38	8.55	8.65	8.59
Csf2rb2	5	9.92	10.01	8.8	8.93	8.78	8.88
Cmbl	5	3.94	4.06	3.19	3.25	3.4	3.4
Lgals9	5	11.57	11.44	9.09	9.08	9.64	9.61
Hdac7	5	6.4	6.41	5.19	5.45	5.3	5.75
B3gnt5	5	3.83	3.91	3.22	3.23	3.48	3.38
Gdpd1	5	7.27	7.43	5.69	5.53	6.06	5.86
Irf2	5	10.34	10.37	9.31	9.52	9.46	9.42
Trafd1	5	10.29	10.23	9.17	9.12	9.25	9.48
Tulp4	5	11.13	11.42	10.23	10.45	10.35	10.57
Adap2	5	9.25	9.27	6.96	7.19	7.56	7.94
Epb41l1	5	10.53	10.49	9.4	9.52	9.66	9.85
Slc9a3r1	5	9.99	9.84	8.62	8.67	9.01	8.73
Tm6sf1	5	10.65	10.62	8.68	8.56	9.43	9.29
Il10rb	5	11.14	11.14	9.99	9.86	10.26	10.18
Steap3	5	11.32	11.24	10.17	10.21	10.37	10.16
Il21r	5	8.75	8.61	6.91	7.06	7.16	7.31
Rgs1	5	10.14	10.2	5.69	5.25	5.98	5.92
Gpr171	5	2.44	2.53	1.88	1.89	1.88	1.89
Kcnk7	5	3.62	3.69	3.03	3.17	3.03	3.3
2020-03-09	5	4.4	4.55	3.89	3.8	3.89	4.04
Zranb3	5	9.53	9.61	7.71	7.34	7.68	7.95
Gm44805	5	4.01	4.02	2.94	2.89	3.17	3.06
Lgmn	5	13.11	13.12	10.83	10.67	11.27	11.08
Fam219a	5	6.81	6.74	5.82	6.06	6.24	6.25
Rgs18	5	7.9	7.78	5.75	6.16	6.58	6.58
Slamf7	5	5.9	6.09	3.98	3.9	4.2	4.3
Etv5	5	11.05	11.09	8.88	9	9.2	9.28
Ms4a6d	5	10.99	10.92	8.07	8.11	9.08	8.83
Cdc42se2	5	11.43	11.46	10.38	10.09	10.63	10.47
Slc25a45	5	9.11	9.05	7.88	7.84	8.04	7.94
Cd79b	5	2.82	2.5	2.06	2.01	2.01	2.02
Stxbp6	5	3.59	3.44	3.12	2.84	2.92	3.07
Slco2b1	5	4.9	4.95	3.39	3.35	3.23	3.67
Tmem184b	5	10.58	10.61	9.56	9.51	9.81	9.93
Sema4c	5	6.18	6.22	5.06	5.06	5.1	5.31
Rgs12	5	6.6	6.32	5.7	5.9	5.85	6.13
Flt1	5	4.67	4.73	3.34	3.6	3.81	3.53
Abhd12	5	11.88	11.66	9.71	9.76	10.47	10.33
Cd200r1	5	8.94	8.91	6.45	6.48	7.07	6.96
Dusp13	5	1.48	1.58	1.25	1.26	1.3	1.35
Zfp941	5	4.63	4.82	4.25	4.07	4.15	4.55
Itpkb	5	10.43	10.18	8.6	8.9	8.96	9.03
Ccl6	5	13.06	13.06	9.13	9.2	9.33	9.43
Misp	5	1.25	1.24	0.99	0.99	1.03	0.99
Degs2	5	8.93	8.84	6.72	6.81	7.33	7.19
Pnp2	5	6.37	6.39	5.62	5.04	5.56	5.65
Gramd1b	5	10.46	10.66	9.18	9.13	9.48	9.43
Cenpb	5	12.95	12.69	11.77	11.87	11.96	11.95
Lats2	5	9.41	9.42	7.97	8.02	8.11	8.25
Pfkfb4	5	8.37	8.23	7.33	7.37	7.27	7.4
Nhlrc3	5	7.74	8	7.04	6.96	7.07	7.22
Fmnl3	5	10.26	10.29	9	8.87	9.19	9.24
Gm16907	5	7.84	7.87	5.93	6.26	6.31	6.66
Pacrg	5	6.85	6.85	6.04	5.86	6.19	5.87
Fpr2	5	6.38	6.46	4.95	5.25	5.21	5.62
Dab2ip	5	6.04	6.16	4.39	4.42	4.7	4.8
Ccl4	5	7.23	7.23	4.61	4.79	4.68	4.91
Fzd7	5	8.74	8.74	6.93	6.83	7.3	7.18
Saa3	5	5.26	5.42	3.35	3.48	3.41	3.56
Eva1b	5	6	5.41	5.08	5.13	5.1	5.38
Cxcl12	5	2.67	2.9	2.19	2.25	2.37	2.25
Agtrap	5	9	8.81	7.81	7.9	8.26	8.24
Ethe1	5	7.61	7.52	6.74	6.62	7.02	6.86
BC147527	5	5.43	5.45	3.78	4.02	4.08	4.01
Adamtsl5	5	7.1	7.04	5.19	5.11	5.63	5.38
Ldlrad3	5	6.06	6.13	4.99	5.33	5.48	5.39
2210011C24Rik	5	1.33	0.9	0.86	0.86	0.91	0.86
Dse	5	10.06	10.46	9.18	9.1	9.35	9.29
Rassf2	5	10.48	10.56	8.58	8.42	8.89	9.01
Gm6904	5	4.22	4.57	3.57	3.92	3.9	3.92
Paqr7	5	8.75	8.57	7.39	7.01	7.62	7.59
1700037H04Rik	5	9.39	9.26	8.34	8.25	8.71	8.53
Tnfsfm13	5	9.14	8.89	7.66	7.36	7.71	7.83
Fhad1	5	3.65	3.78	3.07	3.08	3.11	3.14
Tbc1d1	5	10.43	10.41	9.41	9.46	9.58	9.52
Rhoh	5	6.44	6.41	4.4	4.39	4.24	4.21
S1pr2	5	10.47	10.38	8.9	9.03	9.13	8.81
Ccl7	5	10.96	10.9	5.92	5.72	5.81	5.91
Shisa9	5	2.23	1.94	1.67	1.76	1.71	1.67
Sp110	5	10.04	10.12	8.33	8.49	8.96	9.02
Ly6d	5	1.86	1.73	1.39	1.4	1.39	1.4
Tecpr1	5	9.51	9.33	8.15	8.31	8.06	8.41
Oasl2	5	12	12	9.56	9.73	9.87	10.15
Tgtp2	5	6.84	7.02	5.52	5.77	5.58	6.02
Mtss1	5	10.49	10.71	9.29	9.22	9.35	9.69
Rnf150	5	8.43	8.75	5.61	5.6	5.9	6.33
Lyl1	5	7.5	7.2	5.78	5.7	5.97	6.35
Cd300ld5	5	8.32	8.69	6.57	6.62	7.13	7.17
Mx2	5	7.05	7.24	5.2	5.46	5.37	5.81
Cd7	5	1.86	1.73	1.39	1.4	1.39	1.4
Sall2	5	4.53	4.48	3.82	3.57	3.59	3.68
Spire1	5	10.32	10.33	9.16	9.27	9.16	9.17
Sncaip	5	3.97	3.84	2.93	2.94	2.88	3.06
Apobec1	5	13.04	13.06	11.73	11.84	11.96	12.04
Necap1	5	10.33	10.26	8.95	8.74	9.18	9.12
Xylt2	5	11.05	10.82	8.51	8.49	8.9	9.02
Arl4c	5	11.23	10.96	8.25	8.38	9.32	9.23
Metrnl	5	11.91	11.68	9.5	9.38	9.94	9.83
Rnase4	5	8.79	8.69	6.47	6.57	7.19	7.04
Abhd5	5	9.64	9.8	8.83	8.72	8.84	8.91
Map4k1	5	8.51	8.44	6.96	7.02	7.34	7.27
Fzd1	5	4	4.08	3.33	3.42	3.36	3.4
Gm4759	5	3.37	3.61	2.75	2.66	2.6	2.77
Gdf3	5	6.24	6.18	5.09	5.24	5.23	5.41
H2-Q4	5	10.5	10.37	9.38	9.44	9.35	9.65
Card11	5	7.73	7.46	4.65	4.44	4.4	4.19
Fam171a2	5	3.3	3.18	2.55	2.74	2.64	2.79
Gpsm3	5	10.5	10.47	9.32	9.26	9.46	9.47
Rnase2a	5	1.2	1.48	1.06	1.06	1.1	1.06
Tmem106a	5	11.3	11.35	9.59	9.39	9.81	9.9
A930037H05Rik	5	9.46	9.82	8.26	8.6	8.16	8.75
Enpp1	5	7.6	7.87	5.46	5.5	5.77	5.45
Nanos1	5	6.94	6.82	5.81	5.66	5.7	5.82
Mef2c	5	10.1	10.26	7.96	8.04	8.44	8.52
Cyp4f18	5	3.87	4.12	3.13	3.09	3.03	3.15
Fam78b	5	4.14	4.08	3.5	3.13	3.35	3.29
Mr1	5	6.66	6.84	5.4	5.11	5.66	5.44
Ccl3	5	7.96	8.15	5.74	5.76	5.81	6.04
Mkl2	5	10.05	9.98	8.4	8.42	8.67	8.85
Chn2	5	5.3	5.44	4.56	4.28	4.5	4.38
Ophn1	5	8.04	8.22	6.72	6.7	6.63	6.63
Slc46a1	5	7.51	7.31	6.36	6.44	6.67	6.82
Neurl1a	5	4.43	4.51	3.36	3.51	3.61	3.74
Selenop	5	11.21	11.19	9.4	9.64	9.61	9.7
Sdc3	5	14.1	14	12.34	12.31	12.48	12.82
Cnp	5	10	9.74	8.21	8.17	8.62	8.29
Oas3	5	12.77	12.46	10.38	10.67	10.71	10.95
Hmga2-ps1	5	8.79	8.75	7.13	7.17	7.69	7.36
Zfhx2os	5	5.88	5.85	5.07	5.31	5.25	5.65
Cybb	5	12.13	12.61	11.24	11.13	11.32	11.56
5430437J10Rik	5	3.32	3.38	2.79	2.75	2.87	2.85
Ghdc	5	8.19	8.11	7.2	7.38	7.54	7.57
Cotl1	5	13.47	13.24	12.23	12.26	12.44	12.32
Icam2	5	6.7	6.82	5.53	5.89	6.13	6.1
Man1c1	5	10.49	10.33	9.26	9.27	9.69	9.64
Dcakd	5	8.56	8.39	7.49	7.54	7.75	7.68
Snx13	5	9.83	9.86	8.66	8.69	8.76	8.8
Axl	5	10.6	10.95	7.53	7.71	8.03	7.72
Micalcl	5	3.46	3.74	3.08	2.96	3.08	2.93
Hck	5	10.96	10.81	10	9.93	10.31	10.18
Nek6	5	9.47	9.31	7.01	6.98	7.96	7.61
Irf7	5	13.57	13.45	10.17	10.31	10.64	10.65
Scpep1os	5	6.19	6.33	5.53	5.42	5.51	5.41
Marco	5	7.74	7.47	4.86	4.71	5.4	5.69
Gvin1	5	7.26	7.69	5.91	6.19	6.16	7
Sertad3	5	6.48	6.75	5.88	5.84	6.1	6.06
Rbm47	5	10.72	10.84	9.38	9.51	9.48	9.8
Otud1	5	6.3	6.7	5.77	5.63	5.9	5.72
Slc35d2	5	7.04	7.1	6.44	6.13	6.61	6.41
Sipa1l1	5	7.44	7.52	6.69	6.65	6.85	6.75
Capn1	5	10.34	10.22	9.15	9.09	9.44	9.51
Ripor2	5	4.27	4.42	3.74	3.89	3.81	3.99
Kank2	5	8.69	8.4	7.13	7.31	7.24	7.54
Bmp2k	5	9.34	9.65	7.97	8	8.11	8.22
Por	5	12.92	12.74	10.51	10.6	10.92	10.96
Plxdc1	5	9.01	8.9	5.98	6.14	6.91	6.81
B4galt6	5	12.48	12.62	9.76	9.98	10.53	10.74
Sgcb	5	8.56	8.63	7.33	7.23	7.6	7.53
Sdcbp	5	13.47	13.4	12.42	12.24	12.5	12.19
Sesn3	5	4.87	4.78	3.97	4.23	4.2	4.32
Kctd12b	5	7.96	8.13	7.02	7.09	7.25	7.27
Cd34	5	8.59	8.72	5.74	5.66	6.69	6.56
Ccl5	5	7.12	7	4.94	4.43	4.56	4.64
Ctla2a	5	5.24	4.98	4.34	4.68	4.58	4.64
Apbb1ip	5	11.73	11.87	10.8	10.74	10.65	10.9
Scpep1	5	11.06	11.18	9.95	9.69	10	9.81
Slfn8	5	10.48	10.49	8.55	8.8	8.8	9.09
Sec14l1	5	11.17	11.15	9.76	9.81	9.68	9.72
Adra1a	5	6.27	6.42	4.22	4.24	4.04	4.15
Dusp1	5	10.52	10.42	7.78	7.6	8.17	8.23
Lyn	5	12.03	12.08	11.12	10.99	11.27	11.12
Rhoc	5	9.58	9.63	8.18	7.87	8.39	8.26
Prr5l	5	5.03	5.3	3.99	4	4.02	4.07
Fam20c	5	11.52	11.5	9.84	9.83	10.13	9.89
Arhgef17	5	4.33	4.33	3.51	3.94	3.75	4.09
Cped1	5	4.67	4.65	3.76	4.04	4.05	4
Fam46c	5	4.2	4.32	3.25	3.26	3.25	3.18
Irgm2	5	9.09	9.12	8.07	8	8.13	8.46
Tcn2	5	9.29	9.46	7.52	7.29	8	7.81
AI427809	5	3.78	4.01	3.28	3.29	3.2	3.31
S100a9	5	4.22	4	2.73	2.74	2.73	2.75
Gab1	5	6.88	7.03	5.29	5.35	5.69	5.45
Tmem221	5	6.59	6.49	5.51	5.46	5.54	5.45
Rasgrp3	5	6.1	6.39	4.77	4.41	4.85	4.87
Tpcn2	5	9.79	9.72	8.03	8.3	8.06	8.59
Slfn10-ps	5	8.7	9.27	7.21	7.38	7.22	7.74
Atp7a	5	10.99	11.23	9.56	9.47	10.05	9.98
Ifih1	5	9.95	10.03	8.84	9.01	9.11	9.18
Plxnc1	5	9.09	9.41	7.06	7.27	7.91	7.78
Lbh	5	9.12	9.38	7.82	7.89	8.25	8.17
Cdh5	5	4.5	4.6	3.73	3.54	3.83	3.6
Irf2bpl	5	10.64	10.71	9.17	9.1	8.96	9.25
Parvb	5	11.21	11.32	10.18	10.21	10.16	10.28
Adgrg6	5	6.21	6.4	5.3	5.75	5.39	5.72
Asb13	5	6.15	6.32	5.38	5.63	5.59	5.78
Lhx2	5	1.19	1.11	0.88	0.88	0.88	0.88
Epha1	5	4.19	4.17	3.55	3.6	3.44	3.76
Klf3	5	8.88	8.93	7.68	7.97	7.76	8.09
Dab2	5	13.78	13.89	11.08	11.32	12.08	12.08
Fndc3a	5	10.58	10.87	9.38	9.55	9.48	9.69
Ada	5	9.28	9.19	7.35	7.02	7.71	7.64
Stat1	5	12.04	12.06	10.97	11.06	10.91	11
Smim3	5	7.55	7.62	6.16	6.23	6.76	6.51
Pitpnc1	5	9.69	9.82	8.59	8.74	8.61	8.75
Oasl1	5	10.33	10.27	7.87	8.13	8.34	8.46
Hpgds	5	9.29	9.32	6.9	7.08	7.41	7.35
Mef2a	5	12.76	12.96	11.27	11.19	11.89	11.76
E130311K13Rik	5	6.03	5.74	5.39	5.21	5.46	5.35
Dennd4b	5	9.81	9.92	8.75	8.75	8.87	9.25
Plek	5	11.93	11.96	10.52	10.27	10.85	10.73
Megf11	5	5.86	5.65	4.71	5.22	4.88	5.18
Cd53	5	12.47	12.43	10.82	10.62	11.38	11.13
Ifi44l	5	8.58	8.5	6.24	6.36	6.25	6.55
Tpbgl	5	4.84	4.58	3.62	3.72	3.62	3.61
Rnase6	5	5.04	5.29	4.51	4.48	4.45	4.89
P2ry2	5	8.72	8.73	7.11	6.86	7.43	7.45
BC005537	5	14.14	14.29	12.65	12.64	13.03	13.39
Marcks	5	11.23	11.08	9.06	9.36	9.46	9.21
Map3k19	5	2.62	2.61	2.13	2.18	2.3	2.28
Gm4070	5	7.26	7.69	5.91	6.19	6.16	7
Igtp	5	8.63	8.8	7.63	7.77	7.72	7.62
Pdlim4	5	9.49	9.37	7.93	8	8.21	8.3
Zfp36l2	5	12.44	12.54	10.71	10.64	11.23	11.27
Sp100	5	11.13	11.33	9.24	9.45	9.65	9.91
Twf1	5	10.72	10.78	9.73	9.62	10.13	9.85
Lgals8	5	10.47	10.64	9.57	9.56	9.49	9.51
Ly6c1	5	7.28	7.27	3.73	3.7	3.9	3.67
Nck2	5	7.76	7.85	6.79	6.88	6.95	6.92
Cpeb2	5	10.25	10.42	8.3	8.42	8.69	9.08
Prmt2	5	8.53	8.49	7.53	7.59	7.74	7.8
BC037034	5	8.93	8.83	7.79	7.8	7.85	8.14
Gm11127	5	9.56	9.45	8.59	8.62	8.55	8.65
Psen2	5	9.45	9.56	8.31	8.21	8.62	8.54
Susd1	5	5.51	5.49	4.51	4.57	4.74	4.94
Tmx4	5	9.79	10.06	8.92	8.68	9.26	9.12
Nrros	5	11.33	11.23	9.89	9.92	10.14	10.14
Slc37a3	5	7.45	7.38	6.63	6.6	6.77	6.74
Ly86	5	9.75	9.6	7.77	7.82	8.25	8
Ctnnd2	5	8.32	8.32	5.98	5.87	5.97	5.85
Ms4a4a	5	5.87	5.97	3.66	3.57	3.55	3.65
Hgf	5	4.92	5.01	3.61	3.58	3.82	3.55
Rrbp1	5	11.97	12.21	11.03	11.16	10.95	11.34
Gm14085	5	5.48	5.31	4.09	4.15	4.46	4.1
Cdk20	5	8.45	8.13	6.29	6.38	6.54	6.46
Gpr35	5	7.13	7.34	4.96	4.6	5.6	5.31
Ifi47	5	9.31	9.25	8.26	7.97	8.23	8.28
Bcl6	5	10.27	10.27	8.79	8.88	9.3	9.39
Mid1	5	8.74	8.58	7.35	7.82	7.3	7.83
Vat1	5	13.3	13.06	11.4	11.26	11.96	11.83
Grap2	5	5.07	4.94	4.3	4.48	4.53	4.68
Fcer1g	5	11.45	11.51	10.52	10.29	10.92	10.53
Tle3	5	9.52	9.5	7.35	7.71	7.97	8.31
Cndp2	5	12.37	12.4	10.51	10.68	11.08	10.83
Syne1	5	9.85	10.24	8.63	8.92	8.72	9.06
Snx18	5	10.01	10.17	9.11	9.15	9.26	9.63
Bcl2	5	7.29	7.64	5.73	5.87	5.95	6.29
Zfand2a	5	9.99	10.12	8.86	8.69	8.86	8.82
Pakap	5	7.53	7.69	6.78	6.7	6.54	7.03
Glrx	5	12.01	11.92	10.17	9.95	10.8	10.51
Pla2g2e	5	2.88	2.92	2.28	2.29	2.33	2.24
Nyap1	5	4.52	4.58	3.95	4.03	3.98	4.27
Ppbp	5	1.61	1.62	1.26	1.26	1.26	1.26
Wfdc17	5	8.18	8.12	5.96	5.91	5.95	5.99
Cd79a	5	2.48	2.48	2.07	2.12	2.07	2.18
Phox2a	5	5.17	5.2	4.59	4.44	4.62	4.6
Stat2	5	10.62	10.78	8.49	8.6	8.75	9.29
4930486L24Rik	5	2.91	3.22	2.52	2.62	2.73	2.63
1600014C10Rik	5	7.64	7.54	7	6.73	6.86	6.75
Ch25h	5	7.64	7.86	4.95	5.2	5.79	5.84
Fnip2	5	10.61	10.82	9.41	9.59	9.24	9.61
Tmem55b	5	9.41	9.34	8.27	8.16	8.49	8.42
E230016M11Rik	5	3.66	3.78	3.25	3.22	3.29	3.4
Arhgap22	5	9.64	9.49	7.65	7.58	8.07	8.07
Tor1aip2	5	11.15	11.11	9.92	9.79	10.2	10.15
Slc36a1	5	9.29	9.39	7.33	7.41	7.93	8.22
Ezr	5	10.95	10.9	9.95	9.73	10.1	10.03
Pianp	5	8.14	8.21	6.79	6.8	7.2	7.12
Fabp4	5	5.04	4.99	3.66	3.85	3.71	3.7
Mrgpre	5	5.22	4.99	4.41	4.4	4.55	4.62
Rasal3	5	8.09	8.07	7.18	7.28	7.47	7.59
Chil1	5	2.59	2.63	2.14	2.09	2.23	2.2
C920009B18Rik	5	8.48	8.61	7.56	7.52	7.69	8.05
Rab43	5	9.34	9.11	8.37	8.31	8.56	8.4
Gdpd5	5	8.18	7.91	6.59	6.87	6.57	6.85
Gpsm1	5	6.23	6.02	5.36	5.37	5.5	5.75
Erich1	5	6.58	6.75	5.85	5.75	5.83	6.04
Grn	5	14.39	14.38	13.12	13.13	13.18	13.27
Tmem140	5	7.49	7.38	5.97	5.86	6.32	6.35
Maf	5	11.3	11.4	9.11	9.27	9.14	9.58
Igf1	5	12.47	12.61	8.09	8.53	9.68	9.77
Vav1	5	11.28	11.28	10.24	10.34	10.59	10.42
Isg20	5	6.31	6.09	5.35	5.32	5.45	5.27
Itsn1	5	11.35	11.38	9.65	9.75	9.61	9.83
Rftn1	5	9.7	9.57	7.94	8.14	8.2	8.29
C3ar1	5	13.83	13.87	10.52	10.49	11.69	11.54
Als2	5	8.68	8.6	7.53	7.53	7.96	7.92
Esyt1	5	12.98	12.81	10.85	10.85	11.48	11.45
Ddx60	5	8.86	9.09	7.35	7.84	7.59	7.91
Gnpda1	5	8.35	8.26	7.44	7.23	7.5	7.21
Cercam	5	6.8	6.91	5.61	5.82	5.63	5.81
Il18bp	5	6.14	5.88	4.73	5.2	4.82	5.14
H2-Q6	5	7.86	7.87	6.26	6.78	6.55	6.64
Fcgr4	5	8.44	8.41	6.56	6.39	6.94	7.05
Pou5f2	5	2.8	2.78	2.32	2.37	2.49	2.38
Diaph1	5	12.09	12.23	11.07	11.22	11.43	11.5
Xaf1	5	9.85	9.85	8.29	8.33	8.41	8.57
Fgd4	5	10.68	11.4	9.38	9.63	9.76	9.64
Ubc	5	11.48	11.46	10.14	10.07	10.29	10.35
Rtp4	5	10.89	10.84	9.23	9.42	9.29	9.44
A530064D06Rik	5	6.32	6.33	4.18	4.38	5.02	5
Unc93b1	5	12.06	12.02	11.17	10.99	11.25	11.26
Gm20544	5	4.89	4.95	3.82	3.8	3.9	4.13
Slc45a4	5	9.07	9.06	8.05	8.08	7.97	8.44
Fez2	5	9.1	9	7.89	7.67	7.83	7.88
Id1	5	10.04	9.78	6.26	6.13	7.47	7.05
Apoc2	5	4.22	4.3	3.06	3.01	3.34	3.24
Fgf13	5	3.73	3.88	3.22	3.27	3.37	3.2
Tgfb3	5	5.83	5.63	4.8	4.91	5.02	4.62
Ndnf	5	4.86	5.02	3.48	3.49	3.53	3.41
Grin2c	5	1.08	1.14	0.85	0.85	0.85	0.85
Slc6a19	5	3.58	3.44	2.68	2.79	2.78	2.7
Themis2	5	10.49	10.46	8.92	8.87	9.23	9.29
Rxra	5	10.38	10.16	8.08	8.12	8.56	8.64
Tpra1	5	8.91	8.74	7.96	7.68	8.05	7.92
Cd22	5	4.83	4.64	3.62	3.55	3.74	3.66
Slfn5	5	12.42	12.59	10.86	11.1	10.81	11.43
Slc31a2	5	8.35	8.16	7.34	7.48	7.52	7.5
Crb2	5	2.81	2.71	2.35	2.35	2.39	2.41
Tbxas1	5	10.62	10.5	7.75	7.8	8.68	8.34
Dcun1d4	5	5.52	5.63	4.91	4.86	4.96	5.3
Gm4951	5	4.77	4.89	3.78	3.88	3.9	3.87
Grina	5	11.02	10.84	9.24	9.31	9.62	9.69
1810011H11Rik	5	8.42	8.44	6.21	6.27	7.01	6.88
Ms4a4b	5	5.04	4.93	3.39	3.29	3.44	3.42
Syn1	5	9.54	9.35	7.65	7.96	8.02	8.33
Mir1903	5	4.3	4.31	3.45	3.5	3.75	3.72
Ifi44	5	10.96	11.06	9.11	9.22	9.24	9.43
Zcchc2	5	10.23	10.44	9.35	9.35	9.32	9.49
Ly96	5	7.34	7.3	6.32	6.29	6.76	6.4
P2ry1	5	7.74	7.8	5.82	6.14	6.31	6.59
Trerf1	5	9.16	9.3	7.3	7.6	7.73	8.25
C1ra	5	5.59	5.59	4.64	4.78	4.7	4.62
Paqr3	5	7.2	7.4	6.43	6.53	6.59	6.38
P2ry10	5	4.32	4.4	3.5	3.56	3.54	3.49
Syp	5	5.51	5.76	4.73	4.75	4.8	5.01
Ifitm1	5	6.03	6.06	4.01	4.21	4.34	4.07
Pde3b	5	7.85	8.02	7.03	6.98	7.46	7.12
Gnat3	5	3.6	3.77	2.92	2.88	3.05	3.16
Hlx	5	7.78	7.76	5.93	6.07	6.44	6.32
Chrna2	5	3.66	3.83	2.94	3.13	3.23	3.1
Siglech	5	3.67	3.99	2.74	2.74	2.73	2.7
Ifit3b	5	9.05	9.02	6.28	6.46	6.69	6.78
Rhob	5	11.88	11.83	8.41	8.27	8.71	8.61
Gm5086	5	3.7	3.72	2.91	3.01	3	2.98
Cd84	5	12	12.07	9.79	9.85	10	9.79
Cysltr2	5	1.8	1.97	1.49	1.49	1.53	1.49
Pik3ap1	5	11.71	11.81	9.97	10.04	10.13	10.33
Hs1bp3	5	8.7	8.77	7.54	7.69	7.7	7.49
Iffo2	5	9.09	9.18	7.91	7.87	7.93	8.16
Usp18	5	9.74	9.68	8.1	8.25	8.27	8.58
Ptger3	5	1.19	1.26	0.97	0.97	1.01	0.97
5830432E09Rik	5	5.64	5.7	5	4.92	5.01	5.02
Tle6	5	6.27	6.24	5.2	5.75	5.88	5.66
Tgif1	5	9.59	9.7	8.31	8.29	8.73	8.49
Mast4	5	7.12	6.91	5.58	6.38	5.87	6.53
AU022793	5	2.71	2.93	2.34	2.2	2.29	2.21
Ccdc125	5	5.32	5.67	4.07	4.4	4.67	4.57
Slc3a2	5	12.4	12.24	10.33	10.5	10.72	10.67
Nfxl1	5	9.74	9.89	8.02	8.09	8	8.27
Hdgfl3	5	9.45	9.49	7.5	7.28	8.06	8.14
Helz2	5	12.13	12.1	10.4	10.83	10.44	11.05
Mex3b	5	5.77	5.52	4.46	4.85	5.13	4.65
Sh3bp2	5	11.38	11.2	10.17	10.14	10.28	10.55
Itprip	5	7.89	7.78	6.94	6.84	6.84	7.17
Vwf	5	7.28	7.24	6.56	5.94	6.58	6.57
Prdx5	5	12.04	11.8	10.25	10.28	10.72	10.42
Fosb	5	5.43	5.38	3.37	3.38	3.58	3.52
Tbc1d9	5	9.26	9.46	7.35	7.08	7.43	7.27
Slc40a1	5	9.36	9.52	6.07	6	7.05	6.74
2010111I01Rik	5	9.8	9.69	8.28	7.92	8.54	8.49
Bambi	5	5.96	6.27	5.09	4.96	5.06	5.33
Gpr65	5	9.03	9.02	6.08	6.16	6.29	6.56
Zbp1	5	9.44	9.19	6.63	6.78	6.64	6.71
Litaf	5	11.21	11.36	9.76	9.57	9.75	9.57
Sertad1	5	8.66	8.38	7.73	7.53	7.73	7.65
Adam33	5	4.77	4.95	3.41	3.42	3.4	4
Tmprss4	5	1.37	1.58	1.22	1.23	1.35	1.28
Angptl4	5	6.11	6.11	5.46	5.35	5.69	5.46
Tubb2a	5	10.84	10.64	8.73	8.87	9.36	9.22
Zbtb7b	5	10.54	10.45	9.09	9.14	9.59	9.59
Slc7a8	5	12.85	12.92	9.94	9.94	10.71	10.89
Acss1	5	6.47	6.42	4.48	4.55	4.4	4.7
Ltc4s	5	6.18	6.2	5.26	5.29	5.68	5.41
Mindy1	5	9.44	9.43	8.22	8.18	8.68	8.54
9830107B12Rik	5	4.13	4.31	3.16	3.22	3.43	3.62
Il4ra	5	10.71	10.33	9.01	9.05	9.6	9.54
Zbtb39	5	6.95	6.7	6.06	6.17	6.05	6.42
Kcna3	5	6.07	5.85	4.49	4.68	4.38	4.75
Ppp1r13b	5	8.44	8.28	7.28	7.4	7.55	7.72
Rnf141	5	8.38	8.45	7.34	7.53	7.88	7.67
Dgkh	5	8.57	8.99	7.57	8.09	7.78	8.16
Smagp	5	6.62	6.42	5.92	5.68	5.7	5.95
Fgfbp3	5	4.37	4.09	3.67	3.76	3.93	3.71
Zfp516	5	9.94	9.93	8.89	8.98	9.14	9.29
Ifi211	5	8.84	8.75	6.43	6.41	6.77	6.66
Unc5a	5	4.4	4.27	3.61	3.59	3.65	3.87
[truncated: 575 more rows]
