# Supplementary material for: Transcriptome Analysis Reveals That Abeliophyllum distichum Nakai Extract Inhibits RANKL-Mediated Osteoclastogenensis Mainly through Suppressing Nfatc1 Expression
Source: Biology (Basel). 2020 Aug 6;9(8):212. doi: 10.3390/biology9080212 (PMC7491199; doi:10.3390/biology9080212)
Supplement: Supplementary file 1 [file biology-09-00212-s001.zip › Supplementary Table II. List of affected genes by LE treatment.xlsx]

## Sheet: RANKL versus RANKL+LE_UP
Transcript/RepeatID (cmd=analyzeRepeats.pl rna mm10 -strand both -count exons -condenseGenes -d C1/ C2/ R1/ R2/ D1/ D2/ -rpkm)	chr	start	end	strand	Length	Annotation/Divergence	No RANKL_rep1 (FPKM)	No RANKL_rep2 (FPKM)	RANKL_rep1 (FPKM)	RANKL_rep2 (FPKM)	RANKL+LE_rep1 (FPKM)	RANKL+LE_rep2 (FPKM)	No RANKL versus RANKL (Log2 Fold Change)	No RANKL versus RANKL (adj. p-value)	RANKL versus RANKL+LE (Log2 Fold Change)	RANKL versus RANKL+LE (adj. p-value)
NM_133190	chr7	3394042	3415605	+	1450	Cacng8	0.352	0.712	3.729	2.291	8.17	10.078	2.42186	1.48472e-05	1.66727	5.65914e-07
NM_007616	chr6	17306335	17341328	+	2521	Cav1	57.023	58.055	158.576	106.072	339.604	243.506	1.16781	5.39118e-13	1.19298	0.00367257
NM_009931	chr8	11198423	11312826	-	6561	Col4a1	0.7	0.687	7.124	6.011	17.337	21.862	3.22715	3.74684e-53	1.64079	1.88862e-20
NM_009932	chr8	11312805	11449287	+	6400	Col4a2	1.143	0.731	9.512	7.811	24.222	29.688	3.17867	2.85812e-49	1.70119	1.09829e-23
NM_001128180	chr17	70522110	70821413	+	5294	Dlgap1	0.366	0.32	1.101	1.089	3.979	3.728	1.63255	9.3507e-05	1.86882	3.0407e-14
NM_028618	chr7	30776405	30781066	+	653	Dmkn	0.313	0.703	9.577	5.386	15.862	14.735	3.81935	5.02545e-09	1.09716	0.00454986
NM_001331235	chr17	75178781	75392512	+	6151	Ltbp1	0.199	0.299	0.937	0.789	1.952	1.858	1.80875	3.40205e-05	1.24505	3.09252e-05
NM_008969	chr2	36230426	36252271	+	2853	Ptgs1	3.9	4.496	11.097	8.561	28.645	22.053	1.19213	1.67873e-08	1.42003	8.40201e-15
NM_183188	chr16	7069835	7412480	+	4070	Rbfox1	0	0.014	0.96	0.528	1.525	1.452	5.66266	6.01867e-06	1.13361	0.0177276
NM_001024619	chr7	98350668	98361288	-	2506	Tsku	0.692	0.344	2.054	1.339	4.209	3.551	1.69653	0.00167265	1.24742	0.000639382
NM_173754	chr11	67854523	67922153	-	4445	Usp43	0.046	0	0.425	0.249	0.798	0.798	3.92589	0.00162766	1.30428	0.0474751
NM_021397	chr7	30589681	30592942	-	1767	Zbtb32	1.001	0.877	3.632	2.599	6.848	5.78	1.70947	0.000114021	1.06904	0.00166226

## Sheet: RANKL versus RANKL+LE_DOWN
Transcript/RepeatID (cmd=analyzeRepeats.pl rna mm10 -strand both -count exons -condenseGenes -d C1/ C2/ R1/ R2/ D1/ D2/ -rpkm)	chr	start	end	strand	Length	Annotation/Divergence	No RANKL_rep1 (FPKM)	No RANKL_rep2 (FPKM)	RANKL_rep1 (FPKM)	RANKL_rep2 (FPKM)	RANKL+LE_rep1 (FPKM)	RANKL+LE_rep2 (FPKM)	No RANKL versus RANKL (Log2 Fold Change)	No RANKL versus RANKL (adj. p-value)	RANKL versus RANKL+LE (Log2 Fold Change)	RANKL versus RANKL+LE (adj. p-value)
NR_104577	chr6	108577036	108660934	-	1730	0610040F04Rik	0.275	0.464	4.331	3.37	1.794	1.101	3.33658	1.62402e-11	-1.36226	0.0030064
NM_027090	chr9	63394447	63399244	-	594	2300009A05Rik	4.754	3.623	10.913	7.182	3.2	3.483	1.07178	0.0168781	-1.37233	0.00810815
NR_027984	chr1	157412352	157420236	+	1191	2810025M15Rik	9.856	9.903	49.995	62.536	25	18.556	2.48127	2.61607e-42	-1.32196	2.14726e-11
NR_126430	chr16	11779702	11781501	+	998	4833415N18Rik	0.102	0	2.937	2.48	1.206	0.428	5.39271	1.6498e-05	-1.65255	0.0424328
NM_001162896	chr1	160044380	160078586	+	4029	4930523C07Rik	0.405	0.598	3.088	2.263	0.833	0.644	2.37619	1.31892e-11	-1.79261	3.77241e-07
NR_038031	chr1	160074735	160077985	-	755	4930562F07Rik	0.225	0.608	3.106	2.114	0.713	0.696	2.6223	0.00139541	-1.8911	0.0378315
NM_030239	chr5	104935057	104982717	-	3016	Abcg3	0.214	0.228	3.942	4.611	1.187	1.056	4.21435	8.51938e-24	-1.86876	3.29142e-09
NM_001290816	chr19	57033264	57197631	-	6261	Ablim1	0.054	0.041	0.645	0.546	0.076	0.142	3.5564	1.89232e-07	-2.33232	0.000310393
NM_028037	chr5	121621029	121660510	-	3598	Acad10	0.605	0.734	2.562	2.571	1.453	0.913	1.91028	2.18919e-08	-1.0659	0.0064332
NM_007388	chr9	22126727	22130598	-	1347	Acp5	33.596	34.791	964.089	794.856	184.695	146.907	4.6538	0	-2.35383	2.07305e-66
NM_001033606	chr1	78657825	78707743	+	3793	Acsl3	2.108	2.557	9.283	9.788	3.182	2.77	1.97965	3.54261e-24	-1.63379	2.02513e-16
NM_001276442	chr9	106432981	106438236	-	1425	Acy1	2.221	1.812	22.904	22.923	11.026	8.642	3.47805	4.41972e-47	-1.16769	2.48292e-08
NM_138305	chr12	4134153	4213524	+	4325	Adcy3	3.902	3.517	17.473	17.281	4.746	4.897	2.18046	6.38584e-43	-1.82177	1.37452e-29
NM_133911	chr5	49959951	50058996	-	4454	Adgra3	0.779	0.805	2.838	2.581	1.166	1.128	1.74083	3.41803e-09	-1.18084	0.000180529
NM_139138	chr17	55749984	55853662	+	3472	Adgre4	0.245	0.388	2.477	2.279	1.131	1.059	2.83074	4.24566e-12	-1.06568	0.0064332
NM_198111	chr12	52699383	53151015	+	10247	Akap6	0.013	0.011	10.512	12.112	2.3	2	9.83878	4.13311e-39	-2.34464	6.99878e-48
NM_134066	chr13	4132627	4150631	-	1161	Akr1c18	0.147	0.099	10.072	5.778	1.473	1.131	5.85034	1.61156e-14	-2.5479	2.92383e-09
NM_001356412	chr6	90550793	90599171	+	3041	Aldh1l1	2.137	2.321	4.467	5.173	2.26	1.436	1.07314	4.13157e-05	-1.33601	1.5182e-05
NM_153543	chr10	83487447	83534140	-	6005	Aldh1l2	0.057	0.067	0.271	0.363	0.047	0.066	2.34499	0.00429239	-2.38233	0.0144235
NM_008537	chr15	10981756	10996624	+	2568	Amacr	0.755	0.793	3.26	3.158	1.394	0.818	2.00564	3.0947e-08	-1.48485	0.000243986
NM_178655	chr3	126921607	126998452	-	5743	Ank2	0.018	0.04	0.743	0.607	0.182	0.217	4.24191	7.47974e-11	-1.92822	0.000113895
NM_172945	chr11	77470487	77489678	-	3318	Ankrd13b	3.815	3.399	13.027	14.104	5.862	6.047	1.88458	7.24522e-25	-1.13238	2.30202e-09
NM_009685	chr7	105558465	105581653	-	2714	Apbb1	0.326	0.381	7.033	6.204	2.078	1.512	4.18103	5.16414e-33	-1.84087	1.07759e-11
NM_009712	chr13	93771679	93943016	+	3979	Arsb	14.528	16.206	47.006	41.848	19.623	16.902	1.50182	3.68146e-32	-1.22795	1.37518e-18
NM_175406	chr4	19876838	19922566	-	2493	Atp6v0d2	2.934	3.568	176.141	147.368	36.504	28.531	5.59982	2.09736e-291	-2.26133	9.318e-57
NM_023721	chr12	78842982	78861638	-	1399	Atp6v1d	30.061	31.159	89.012	75.516	38.514	29.716	1.39585	8.53995e-24	-1.21686	6.5674e-14
NM_001001488	chr18	64528979	64661000	-	6410	Atp8b1	0.048	0.054	0.615	0.62	0.143	0.092	3.51014	8.16673e-08	-2.314	0.000155705
NM_001109661	chr4	32417435	32586108	+	8486	Bach2	0.221	0.264	0.449	0.618	0.224	0.201	1.11202	0.0196697	-1.28725	0.0246895
NR_028266	chr15	4020111	4027406	-	4620	BC037032	0.376	0.553	1.826	1.41	0.59	0.498	1.74742	5.81667e-06	-1.52005	0.000240513
NM_020486	chr7	19756138	19770532	-	2390	Bcam	0.085	0.084	2.276	1.608	0.729	0.632	4.38933	1.80278e-09	-1.44615	0.00893519
NM_009742	chr9	88956920	88962416	+	792	Bcl2a1a	0	0.217	1.275	2.673	0.4	0.29	4.11336	0.000992911	-2.41608	0.0351431
NM_027208	chr3	135281221	135304425	+	1086	Bdh2	0.627	0.581	9.148	6.807	2.683	1.754	3.70197	1.11701e-15	-1.79745	5.73323e-06
NM_011498	chr6	108660629	108666925	+	3106	Bhlhe40	5.806	5.885	50.968	41.794	19.091	17.244	2.95657	3.77385e-89	-1.29509	4.95567e-18
NM_001017525	chr10	85598411	85660292	+	3918	Btbd11	0	0.029	1.696	2.053	0.243	0.436	7.34186	6.21141e-11	-2.3384	2.01766e-09
NM_001285867	chr4	129219578	129261404	-	4929	C77080	2.223	1.752	14.552	13.723	3.856	4.284	2.80056	2.52369e-58	-1.73151	1.29982e-24
NM_001042725	chr6	3685720	3763623	-	3454	Calcr	0	0	6.545	5.818	1.33	0.799	10.8432	1.33382e-12	-2.48191	5.84451e-19
NM_001286809	chr18	60963554	60988152	+	4227	Camk2a	0.048	0.081	1.318	1.441	0.39	0.373	4.37031	8.75527e-12	-1.80945	0.000119253
NM_001357334	chr3	14886269	14900770	+	1699	Car2	0.02	0	60.852	57.045	9.154	6.591	11.6258	2.63815e-15	-2.85782	1.35756e-63
NM_001310649	chr14	77036772	77112263	+	1258	Ccdc122	0.595	0.684	3.625	3.806	1.863	1.618	2.4882	1.02578e-08	-1.00063	0.03044
NM_183310	chr6	61180325	62382863	+	5641	Ccser1	0	0.005	0.422	0.514	0.118	0.105	6.39922	0.000113426	-2.00056	0.00903836
NM_001358443	chr16	45382135	45409053	-	2258	Cd200	0.166	0.356	18.811	13.428	4.784	3.389	5.8743	1.4504e-51	-1.93762	8.62517e-17
NM_007650	chr19	10718143	10738974	-	2056	Cd5	0.132	0.126	1.109	1.22	0.308	0.415	3.08056	0.000106302	-1.63968	0.0494765
NM_026929	chr2	119351242	119354327	+	1565	Chac1	0.696	0.458	2.914	3.517	0.546	0.588	2.44429	1.05723e-06	-2.42986	6.5154e-06
NM_175329	chr10	75933130	75937750	+	1484	Chchd10	5.48	4.873	35.032	35.091	12.423	8.741	2.73186	1.07138e-49	-1.67744	3.19456e-18
NM_021439	chr10	82985497	83195891	+	5514	Chst11	0.617	0.64	3.468	2.965	0.586	0.59	2.3206	2.92888e-18	-2.38883	3.84825e-17
NM_021715	chrX	20059570	20097520	+	2191	Chst7	0.559	0.642	1.754	2.036	0.795	0.689	1.62006	0.00119574	-1.29228	0.0287774
NM_001355069	chr2	121357776	121363737	+	1506	Ckmt1	0	0	6.316	5.125	0.968	0.763	9.52152	1.13454e-09	-2.653	1.39268e-10
NM_053109	chr6	129180615	129186535	+	1207	Clec2d	1.128	2.282	8.474	5.019	2.598	2.693	1.94261	3.86705e-06	-1.27342	0.00332367
NM_172621	chr17	44188572	44280168	+	5862	Clic5	0.017	0.01	0.783	0.617	0.097	0.28	5.43275	6.58488e-08	-1.83371	0.00527052
NM_001310719	chrX	157821573	158043197	-	5334	Cnksr2	0.006	0	0.366	0.415	0.083	0.099	6.05286	0.000355691	-1.97763	0.0279236
NM_009928	chr4	47208012	47313165	+	5277	Col15a1	0.045	0.049	0.951	0.901	0.204	0.299	4.09805	5.3593e-10	-1.8214	0.0006381
NM_025685	chr4	63215412	63334990	+	7571	Col27a1	0.004	0.027	1.768	2.379	0.356	0.56	6.64266	4.25428e-20	-2.11249	1.86668e-10
NM_001359269	chr1	180166614	180196020	-	2448	Coq8a	0.751	0.293	22.128	23.441	4.205	3.635	5.34229	1.29822e-24	-2.49011	4.03577e-42
NM_016869	chr5	72300025	72504208	-	4839	Corin	0.07	0.083	0.363	0.532	0.085	0.095	2.5292	0.00131529	-2.22203	0.0128879
NM_007802	chr3	95499210	95509387	+	1573	Ctsk	0.216	0.182	83.348	64.347	18.164	14.279	8.51409	3.77746e-68	-2.13197	4.40306e-36
NM_001252572	chr7	144435724	144470935	-	3094	Cttn	1.001	0.733	5.201	5.621	1.802	1.581	2.61152	1.74715e-19	-1.61687	2.71302e-09
NM_028775	chr7	25802476	25816530	-	2610	Cyp2s1	1.369	0.902	10.121	10.831	1.687	1.51	3.18294	1.23513e-34	-2.65446	7.36892e-28
NM_001289512	chr15	39745930	39760938	+	1685	Dcstamp	2.564	2.657	51.673	43.932	14.626	11.635	4.16533	4.29511e-113	-1.83468	7.66065e-29
NM_001347104	chr6	36837382	37299976	-	13140	Dgki	0.005	0.004	0.493	0.444	0.106	0.135	6.60732	9.67935e-09	-1.90782	3.69685e-05
NM_153743	chr12	3891744	3914443	+	8893	Dnmt3a	11.857	12.972	45.693	43.169	19.526	19.851	1.73682	6.80525e-54	-1.08917	3.47812e-17
NM_001037987	chr13	88821472	89323225	+	5345	Edil3	0.229	0.183	3.821	3.028	1.446	1.143	4.03837	1.71463e-31	-1.35112	5.49339e-07
NM_007912	chr11	16752203	16887658	+	2660	Egfr	0.051	0.194	2.657	2.253	0.726	0.988	4.37949	1.62294e-26	-1.56545	1.06269e-07
NM_018781	chr14	70077445	70082613	+	3868	Egr3	0.114	0.193	1.019	1.49	0.172	0.221	2.95391	1.17045e-07	-2.59468	6.98889e-06
NM_007940	chr14	66084372	66124522	-	2041	Ephx2	0.133	0.127	2.601	2.106	0.481	0.257	4.07685	8.60941e-10	-2.59273	5.79574e-06
NM_001252189	chr11	61517249	61579687	-	4198	Epn2	0.608	0.875	3.973	3.856	1.585	1.33	2.35941	3.90576e-17	-1.37338	4.13651e-07
NM_010162	chr15	53068261	53346183	-	3451	Ext1	6.409	5.904	31.393	34.945	9.546	7.66	2.40365	3.5113e-57	-1.89616	1.64624e-32
NM_010169	chr13	95601780	95618466	-	3334	F2r	0	0.034	2.745	2.579	0.998	0.818	7.13736	2.53354e-10	-1.48586	5.7171e-05
NM_023480	chr17	24848896	24850302	-	1404	Fahd1	2.448	2.391	6.45	6.356	2.211	2.105	1.36329	3.22922e-05	-1.51395	3.44154e-05
NM_153560	chr2	32535359	32569750	+	4204	Fam102a	8.013	9.645	34.061	31.808	11.468	12.514	1.87004	1.12159e-42	-1.39874	6.84165e-21
NM_175474	chr5	121848997	121854603	+	2364	Fam109a	2.936	2.646	17.168	16.104	5.494	5.918	2.54971	7.60704e-38	-1.48678	2.84433e-14
NM_173426	chr4	5644090	5801101	+	3236	Fam110b	0.589	0.931	2.053	2.093	0.832	0.467	1.40651	0.00037502	-1.61524	0.00036879
NM_001164225	chr17	25809085	25821265	+	3491	Fbxl16	0.244	0.403	1.661	1.828	0.717	0.621	2.35587	1.62522e-07	-1.321	0.00413656
NM_001214911	chr15	101050192	101054399	-	4206	Fignl2	0.235	0.3	0.674	0.736	0.173	0.25	1.36235	0.0204123	-1.66917	0.0203599
NM_008037	chr5	32136472	32157839	+	5857	Fosl2	14.041	14.939	61.593	60.513	20.119	19.461	2.04646	4.57095e-72	-1.56953	2.54001e-36
NM_001301357	chr15	7815550	7837580	+	3445	Gdnf	0.04	0	0.927	0.558	0.221	0.191	5.57177	6.41982e-06	-1.81184	0.0105145
NM_001033399	chr13	43195519	43304172	-	6650	Gfod1	0.496	0.419	2.807	2.581	1.205	1.151	2.52143	1.95773e-20	-1.13418	1.34303e-05
NM_001048178	chr15	3327525	3583352	-	1324	Ghr	0.103	0.195	0.812	1.23	0.239	0.248	2.88935	5.99995e-06	-1.90278	0.00328347
NM_153175	chr6	48701583	48708244	-	1607	Gimap6	0.233	0.429	3.547	3.324	1.045	0.613	3.29063	7.42608e-10	-1.987	7.32444e-05
NM_010288	chr10	56377300	56390419	+	3101	Gja1	0.768	1.277	10.525	9.704	4.096	2.944	3.26567	4.66547e-40	-1.46914	2.07078e-11
NR_033541	chr15	10600293	10611651	+	3465	Gm10389	0.746	0.836	1.852	2.237	0.85	0.711	1.33791	0.000360644	-1.32433	0.00196507
NM_001171024	chr7	44816370	44840803	+	2289	Gm21948	2.676	1.956	14.615	14.014	4.65	4.777	2.60692	1.60215e-31	-1.54524	5.99302e-14
NM_001113419	chr3	67892220	68626482	+	2384	Gm21949	0.1	0.048	1.681	1.503	0.585	0.372	4.30905	5.20098e-08	-1.66737	0.00644761
NM_001198955	chr1	170298193	170306332	-	3828	Gm7694	0.187	0.33	1.506	1.327	0.554	0.618	2.39468	5.48589e-07	-1.20947	0.0157372
NM_001177673	chr12	100876682	100908198	-	2915	Gpr68	0.759	0.532	8.37	7.027	2.586	2.197	3.57741	5.46665e-36	-1.58275	1.53269e-11
NM_001330667	chr6	13834452	13839942	-	3538	Gpr85	1.221	1.257	4.953	4.345	1.719	2.014	1.87707	4.01768e-13	-1.25386	6.5154e-06
NM_177078	chr5	112910478	113015538	-	6538	Grk3	0.978	1.097	21.089	20.308	8.842	9.433	4.29295	1.45442e-155	-1.12185	4.21391e-14
NM_008185	chr10	75783813	75798584	-	1030	Gstt1	0.132	0.334	14.01	12.521	3.198	2.774	5.75908	2.69638e-22	-2.08992	1.05998e-11
NM_001347387	chr17	37480851	37483554	-	1425	H2-M2	0.501	0.242	2.652	2.057	0.311	0.3	2.60763	4.78093e-05	-2.83514	6.89087e-05
NM_010415	chr18	36504927	36515805	-	2367	Hbegf	0.316	0.461	3.22	2.587	0.95	0.957	2.86188	2.28366e-10	-1.52758	0.000384288
NM_178214	chr3	96221072	96223738	+	2664	Hist2h2be	0.536	0.582	2.886	1.907	0.832	0.814	2.06634	1.78695e-06	-1.48183	0.00152068
NM_133990	chrX	36112108	36171261	+	3703	Il13ra1	0.946	1.317	2.868	1.917	0.855	0.727	1.03947	0.00350596	-1.53781	9.31384e-05
NM_010215	chr7	44836288	44840809	+	2037	Il4i1	0.367	0.394	15.367	14.789	3.266	3.998	5.27829	4.546e-51	-1.99664	9.71697e-19
NM_153526	chr5	28071412	28078662	+	2641	Insig1	6.545	7.824	16.774	12.96	7.412	6.341	1.01871	1.06651e-07	-1.05654	3.88447e-07
NM_008396	chr13	114833081	114932100	-	7076	Itga2	0.043	0.008	2.062	1.717	0.452	0.292	6.12493	5.06917e-20	-2.27409	3.80731e-12
NM_016780	chr11	104608000	104670471	+	5762	Itgb3	0.171	0.214	38.068	28.447	12.891	10.338	7.35106	8.6204e-150	-1.46233	7.06545e-19
NM_008409	chrX	107397195	107403360	-	1624	Itm2a	0.251	0.124	2.387	1.865	0.878	0.526	3.44104	9.04876e-07	-1.53996	0.0211492
NM_001359262	chr1	151344486	151364444	+	3379	Ivns1abp	17.602	18.557	74.786	68.613	36.551	32.382	1.95641	2.35948e-61	-1.00775	1.1248e-14
NM_030887	chr12	85599416	85639878	+	1637	Jdp2	6.048	4.558	188.017	195.919	57.992	48.666	5.15443	1.99598e-234	-1.79614	1.11559e-41
NM_001348180	chr19	25236975	25434498	+	5378	Kank1	0.019	0.037	0.684	0.678	0.265	0.171	4.33296	4.61642e-08	-1.59098	0.00950302
NM_001109684	chr4	142139240	142210208	-	3420	Kazn	0.09	0.025	2.181	2.143	0.546	0.682	5.17485	5.09389e-15	-1.761	7.6786e-06
NM_029116	chr8	15011025	15033332	+	6968	Kbtbd11	0.044	0.091	4.371	3.959	0.591	0.467	5.84435	3.6256e-44	-2.91789	6.65325e-33
NM_010601	chr15	99224976	99242817	+	3566	Kcnh3	0.038	0.016	0.941	1.233	0.151	0.332	5.35617	1.32116e-07	-2.09938	0.00111857
NM_001311136	chr1	134455531	134490873	+	3249	Klhl12	1.477	1.722	8.031	7.197	3.442	3.295	2.21206	3.48044e-22	-1.1191	8.83247e-07
NM_133664	chr1	135818598	135833341	+	2980	Lad1	0.034	0	2.864	3.322	0.691	0.496	7.17875	1.64388e-10	-2.30499	2.93787e-09
NM_010689	chr7	126363828	126369568	-	1254	Lat	0	0.183	10.182	7.428	2.501	2.174	6.45134	2.83776e-15	-1.84003	1.20259e-07
NM_001316322	chr6	142490249	142507957	-	1294	Ldhb	0.841	1.419	5.563	4.581	2.081	1.472	2.12975	6.01477e-07	-1.45356	0.00118261
NM_173752	chr11	20823355	20831108	-	3628	Lgalsl	1.801	1.977	6.653	5.359	2.453	2.254	1.63977	1.60448e-12	-1.29114	1.50255e-07
NM_145376	chr13	73467383	73514538	+	1590	Lpcat1	9.373	8.266	57.546	45.532	24.265	20.901	2.51761	3.21039e-49	-1.13489	3.12342e-11
NM_172950	chr12	16535669	16589770	-	5460	Lpin1	0.555	0.573	1.766	1.813	0.853	0.788	1.65714	2.46668e-07	-1.08001	0.0022672
NM_001285854	chr10	81257299	81262981	+	1829	Matk	1.916	1.365	13.571	14.013	3.36	3.232	3.08149	2.07951e-33	-2.06119	8.11778e-19
NR_039574	chr19	44303171	44303231	+	60	Mir5114	9.64	8.609	68.404	72.19	3.696	2.737	2.88614	4.55263e-07	-4.17812	8.5931e-08
NR_015543	chr16	77329328	77558428	+	3146	Mir99ahg	0.562	0.511	1.377	1.625	0.695	0.616	1.46979	0.00148071	-1.13126	0.0424218
NM_008608	chr14	54431598	54442456	+	3789	Mmp14	1.904	1.409	60.857	59.349	9.606	11.024	5.16273	9.05094e-213	-2.48318	8.58488e-65
NM_013599	chr2	164948219	164955850	+	3160	Mmp9	3.661	3.469	782.076	758.068	110.947	116.742	7.7288	0	-2.6998	9.13975e-110
NM_008624	chr9	99385420	99436712	-	4024	Mras	0.423	0.357	1.287	0.939	0.409	0.506	1.49078	0.00208479	-1.22543	0.036668
NM_054043	chr11	88339382	88718229	-	6474	Msi2	1.125	1.423	7.532	6.162	3.063	2.891	2.39202	3.92711e-34	-1.14523	2.13569e-09
NM_001356286	chr17	25748613	25754378	-	2027	Msln	0	0	2.651	2.089	0.844	0.842	8.72856	4.92158e-08	-1.40522	0.0072201
NM_001287261	chr9	107915003	107920383	+	1785	Mst1r	0.038	0	9.124	7.718	2.662	3.385	8.16519	3.29069e-20	-1.52205	9.67499e-11
NM_013603	chr8	94152607	94154148	+	533	Mt3	0.128	0.108	21.695	16.742	9.568	5.36	7.33514	5.83615e-11	-1.30435	0.000677042
NM_010863	chr1	51749758	51915978	-	4934	Myo1b	0.166	0.209	18.492	17.524	3.165	3.101	6.55064	4.45558e-104	-2.46553	6.77196e-54
NM_177390	chr11	80482127	80780025	-	5329	Myo1d	0.983	0.797	22.06	21.353	6.764	6.255	4.5876	3.16729e-142	-1.68213	1.67315e-31
NM_001359842	chr15	37366175	37458511	-	3322	Ncald	0.061	0.026	0.745	0.892	0.143	0.158	4.18448	2.48718e-06	-2.34673	0.00152068
NM_019744	chr14	32165789	32179855	+	3941	Ncoa4	18.908	19.843	59.129	51.053	29.369	20.473	1.46399	1.18334e-31	-1.08096	1.25414e-10
NM_001164109	chr18	80647435	80713071	-	4787	Nfatc1	5.601	5.623	51.109	52.391	20.659	20.552	3.17763	6.35968e-137	-1.27298	1.31498e-21
NM_027528	chr1	170327214	170557110	-	1523	Nos1ap	0.402	0.377	1.412	1.647	0.333	0.712	1.94844	4.6632e-05	-1.50775	0.00561577
NM_026675	chr19	6993019	6996037	-	991	Nudt22	6.455	5.473	28.53	27.933	11.571	10.074	2.21435	6.53119e-24	-1.32948	6.88927e-10
NM_001356397	chr1	81077407	81341764	+	7668	Nyap2	0	0.007	2.731	2.659	0.702	0.634	9.3464	4.88197e-10	-1.95885	7.20347e-15
NM_178644	chr9	43221278	43239816	-	2382	Oaf	2	2.036	10.926	9.106	4.083	3.75	2.27816	4.30571e-22	-1.29667	3.17133e-08
NM_029021	chr2	165395450	165400394	-	1951	Ocstamp	0.209	0.118	43.392	38.643	10.602	7.843	7.97729	2.86382e-60	-2.10007	6.99531e-34
NM_001290377	chr7	3609815	3616157	-	1820	Oscar	0	0	15.768	12.579	3.115	2.49	11.1025	3.4354e-13	-2.27988	2.60153e-20
NM_024188	chr15	4026428	4155344	+	3463	Oxct1	14.738	18.032	60.378	47.858	22.145	21.886	1.69409	2.99932e-31	-1.23834	2.4921e-16
NM_020264	chr9	35607093	35611885	-	1011	Pate4	0.067	0	1.869	1.256	0.345	0	5.63722	0.00136604	-3.01714	0.0159423
NM_001291508	chr1	168153527	168432169	-	7040	Pbx1	0.817	1.023	3.766	3.701	1.845	1.605	1.99204	8.72353e-20	-1.06537	1.48617e-06
NM_001271800	chr14	93013700	93890669	-	5997	Pcdh9	0	0	1.19	1.195	0.386	0.263	9.26203	3.90696e-09	-1.82522	1.76062e-05
NM_008846	chr19	24294794	24555872	-	2557	Pip5k1b	0.173	0.325	3.58	2.866	0.941	0.706	3.57952	1.32468e-14	-1.90673	1.56952e-06
NM_153805	chr2	30078698	30091019	+	2975	Pkn3	1.27	1.138	5.781	5.736	2.3	1.601	2.22611	6.99423e-17	-1.50711	5.06461e-08
NM_026163	chr16	16213345	16272712	+	2876	Pkp2	0.106	0.18	2.933	3.046	1.09	0.765	4.28887	9.10993e-17	-1.62528	2.18198e-05
NM_013829	chr2	135659547	136014593	+	5361	Plcb4	0.222	0.428	5.529	4.69	1.27	1.096	3.91423	4.2651e-42	-2.03593	1.04108e-18
NM_024413	chr7	38220654	38227994	-	1555	Plekhf1	0.525	0.849	6.138	6.22	2.709	1.943	3.13261	3.04743e-15	-1.35692	0.00017223
NR_104381	chr4	152086863	152115404	+	3800	Plekhg5	0.824	0.733	2.649	2.58	0.884	0.933	1.71999	1.00399e-07	-1.47323	2.26607e-05
NM_008903	chr13	112800777	112867894	+	1602	Plpp1	2.23	2.454	12.769	10.876	5.952	4.694	2.29401	6.76604e-19	-1.09301	3.24674e-05
NM_011125	chr2	164839518	164857708	-	1788	Pltp	97.983	109.959	230.727	257.038	94.054	96.421	1.20407	3.02955e-22	-1.30112	5.62332e-21
NM_175750	chr6	32144557	32588192	-	12554	Plxna4	0.352	0.363	8.103	9.614	3.149	3.534	4.59936	4.58178e-127	-1.34995	5.81825e-15
NM_026376	chr6	115954811	115995005	-	6869	Plxnd1	23.454	22.498	60.888	72.374	24.348	26.71	1.50905	1.31222e-29	-1.32777	5.93388e-18
NM_133249	chr18	61298136	61400431	-	3642	Ppargc1b	0.719	0.922	9.293	11.303	2.305	3.354	3.60382	5.16515e-50	-1.80254	1.07297e-13
NM_007548	chr10	44437174	44458748	-	5196	Prdm1	0.995	1.248	12.738	11.934	2.506	2.256	3.4259	5.38498e-76	-2.31457	3.86015e-41
NM_144883	chr2	6098500	6130185	-	3473	Proser2	0.01	0.008	0.685	0.685	0.173	0.142	5.24701	3.78123e-05	-2.00257	0.0139552
NM_011193	chr9	56089976	56128890	+	1834	Pstpip1	46.807	36.083	84.932	100.56	46.633	35.524	1.13282	1.3374e-11	-1.12763	1.85247e-11
NM_011207	chr4	57190841	57301837	-	6341	Ptpn3	0.274	0.281	1.521	1.392	0.694	0.554	2.35406	4.90549e-11	-1.15919	0.0015887
NM_028238	chr7	88430273	88491572	+	1572	Rab38	0.173	0.292	6.092	5.469	1.632	1.567	4.58448	1.49271e-17	-1.77906	1.32183e-06
NM_001166408	chr15	10568978	10714631	-	4794	Rai14	8.858	10.17	40.801	40.515	15.574	11.885	2.0672	9.5893e-60	-1.51557	9.11121e-25
NM_177644	chr1	157135183	157412595	-	10026	Rasal2	1.517	1.634	4.032	4.97	1.627	2.018	1.48626	1.83399e-15	-1.24633	1.34155e-08
NM_011246	chr2	117279993	117342877	-	5086	Rasgrp1	0.074	0.056	3.228	3.208	0.779	0.936	5.55077	1.5436e-27	-1.84148	7.77742e-11
NM_001286654	chr17	43952999	44039516	+	3100	Rcan2	0.022	0.093	2.144	1.25	0.634	0.646	4.61287	2.90337e-10	-1.33986	0.0127901
NM_028713	chr1	55170160	55226782	-	3665	Rftn2	0.52	0.517	1.262	1.315	0.441	0.43	1.28682	0.00462655	-1.49662	0.00474249
NM_133955	chr8	123653929	123663880	+	3362	Rhou	0.617	1.067	2.945	2.209	1.63	0.752	1.56088	2.33378e-05	-1.05456	0.0246931
NM_001289916	chr9	69289841	69388246	+	10857	Rora	0.442	0.589	1.266	1.209	0.385	0.529	1.22579	8.75256e-06	-1.37282	1.64253e-05
NM_022982	chr16	18127706	18152408	+	1870	Rtn4r	0.146	0	3.954	4.842	0.525	0.878	5.92528	0.000125513	-2.57806	3.24691e-09
NM_001034060	chr1	74125541	74148223	+	2292	Rufy4	0	0	6.793	6.977	2.087	2.049	10.411	1.29205e-11	-1.68625	1.28151e-09
NM_009127	chr19	44394450	44407709	-	4829	Scd1	1.078	1.397	2.509	2.738	0.243	0.292	1.04809	0.000207447	-3.20402	4.63151e-18
NM_009128	chr19	44293676	44306862	+	5443	Scd2	5.62	5.815	53.489	58.798	2.543	3.089	3.26748	4.08037e-140	-4.25892	3.18016e-157
NM_001282045	chr3	68468183	68626482	+	2050	Schip1	0.116	0.056	1.954	1.747	0.68	0.433	4.39413	1.90672e-08	-1.67578	0.00482679
NM_001146196	chr12	40059771	40134228	-	2979	Scin	3.689	3.314	29.84	27.516	6.188	4.453	3.00536	3.32215e-76	-2.37918	7.71602e-43
NM_011352	chr9	57940135	57962865	+	3259	Sema7a	0.219	0.317	2.089	1.759	0.612	0.836	2.78106	1.9953e-09	-1.3321	0.00438876
NM_172588	chr13	92611138	92711946	+	5304	Serinc5	1.45	1.991	9.433	9.652	3.948	3.281	2.44061	1.97849e-38	-1.34714	6.62919e-14
NM_001331047	chr16	17331371	17343574	+	2056	Serpind1	0.281	0.321	7.43	5.1	1.248	1.134	4.27377	7.94691e-23	-2.3191	1.10804e-11
NM_008018	chr19	47260174	47464411	-	10447	Sh3pxd2a	2.824	2.692	7.951	9.193	3.754	4.354	1.60911	3.09246e-25	-1.02268	2.08509e-08
NM_001101038	chr18	78043614	78057268	-	1022	Siglec15	0	0	11.219	13.67	1.488	2.056	10.0874	7.08951e-11	-2.75944	1.33811e-14
NM_001358915	chr10	125219270	125308816	-	10447	Slc16a7	2.553	3.175	6.379	5.399	2.917	2.496	1.01117	1.05077e-09	-1.05713	1.19904e-09
NM_153054	chr8	69037708	69089222	-	3099	Slc18a1	0.549	0.352	4.583	3.626	1.124	0.848	3.17293	8.19283e-19	-2.00385	7.05029e-10
NM_001177628	chr1	131962915	131982972	+	3260	Slc45a3	0.417	0.423	7.154	5.844	2.021	1.723	3.92359	1.06216e-35	-1.73699	4.9639e-12
NM_001253892	chr5	24427521	24440947	+	3950	Slc4a2	26.212	25.842	61.815	62.207	26.335	24.741	1.19831	1.04947e-23	-1.20624	2.40231e-20
NM_017391	chr16	92058322	92087473	+	10909	Slc5a3	0.621	0.684	15.655	19.882	5.648	7.679	4.73841	3.6563e-157	-1.35363	0.00100917
NM_023055	chr17	24639282	24650305	-	2109	Slc9a3r2	0.161	0.136	2.687	1.699	0.856	0.436	3.85757	5.58928e-09	-1.6931	0.00405799
NM_178877	chr3	135307700	135342767	+	2228	Slc9b2	0.657	0.708	74.62	69.811	19.407	14.592	6.66557	7.94149e-167	-2.03516	3.50212e-41
NM_025367	chr11	116533238	116536675	+	1755	Sphk1	0.039	0.065	2.394	1.986	0.596	0.393	5.35156	1.38179e-07	-2.05258	0.00079044
NM_001082548	chr7	29256330	29281977	-	1281	Spint2	0.345	0.493	20.622	17.822	6.8	8.742	5.44993	6.09681e-41	-1.24801	4.85745e-07
NM_153060	chr11	72451638	72489920	-	3242	Spns2	0.042	0.071	13.423	12.044	3.625	2.674	7.7631	5.73843e-35	-1.96117	5.23471e-22
NM_001305442	chr3	37639947	37644599	+	2159	Spry1	0.032	0.027	1.599	1.131	0.279	0.411	5.64892	4.38518e-06	-1.92029	0.00563718
NM_001025395	chr2	157424293	157471838	+	3853	Src	1.316	1.37	37.223	32.863	9.791	10.798	4.67157	4.50109e-160	-1.70639	5.19571e-29
NM_080448	chr6	112717972	112947266	-	8862	Srgap3	1.098	1.282	9.917	9.088	4.447	3.987	2.96653	1.68552e-75	-1.11743	4.85525e-13
NM_029811	chr7	109523911	109617147	-	2983	St5	0.308	0.115	2.653	2.62	0.552	0.705	3.79375	3.69526e-19	-2.15479	2.43081e-10
NM_145838	chr2	13654936	13793520	-	3149	St8sia6	0	0	0.621	0.652	0.101	0.104	7.42895	1.41799e-05	-2.59198	0.00597039
NR_102313	chr17	55997076	56005606	-	1624	Stap2	0	0.071	2.908	2.627	0.858	0.526	5.60719	2.07519e-08	-1.98038	0.000419807
NM_054098	chr5	7960472	7982213	+	3133	Steap4	0	0.018	2.277	1.944	0.212	0.189	7.70786	7.36338e-07	-3.31059	1.54402e-10
NM_011562	chr9	110939608	110946158	-	1919	Tdgf1	0	0	2.037	1.663	0.627	0.633	8.2399	4.38076e-07	-1.47611	0.0218505
NM_001286758	chr17	3482315	3519397	+	2535	Tiam2	0.362	0.43	1.876	1.182	0.675	0.609	2.30679	2.83255e-07	-1.60057	0.000644178
NM_001160402	chr16	32400506	32408227	+	1250	Tm4sf19	1.361	1.837	31.791	23.605	8.16	5.622	4.0746	6.96475e-51	-1.95307	8.37676e-17
NM_025326	chr6	48841483	48845364	+	1055	Tmem176a	1.516	1.387	17.506	15.589	7.987	6.039	3.45945	2.57684e-28	-1.18831	1.19491e-05
NM_021447	chr5	31116612	31137626	+	1521	Trim54	0	0	1.349	1.713	0.458	0.259	7.64647	5.86207e-06	-2.05566	0.0153624
NM_019634	chrX	10485116	10596604	+	1764	Tspan7	0.154	0	2.881	1.883	1.077	0.838	4.93904	0.00367686	-1.24304	0.043643
NM_028004	chr2	76703984	76982547	-	81737	Ttn	0.028	0.017	0.134	0.263	0.026	0.021	3.09212	6.01867e-06	-3.02171	4.2894e-15
NM_001001981	chr1	78657825	78667601	+	3690	Utp14b	1.512	1.991	3.557	4.722	1.434	1.486	1.21773	1.33232e-05	-1.44553	1.83394e-06
NM_001033311	chr5	117319266	117355006	+	4042	Vsig10	0.168	0.206	0.846	0.757	0.274	0.268	2.04574	0.000535932	-1.47272	0.0297238
NM_177660	chr3	9250567	9285332	+	7440	Zbtb10	0.155	0.204	0.722	0.84	0.226	0.291	2.07555	2.61269e-06	-1.53202	0.00142263
NM_027656	chr2	181390886	181424388	-	2008	Zbtb46	0.085	0.086	0.714	0.941	0.079	0.213	3.46114	0.000671846	-2.26729	0.0271648
NM_009551	chr19	21272278	21286840	+	7377	Zfand5	10.779	11.414	27.345	25.283	12.105	10.906	1.21675	1.04471e-23	-1.13862	1.9939e-17
NM_172867	chr4	54947945	55083563	+	10481	Zfp462	0.14	0.148	2.496	2.629	0.559	0.649	4.11354	1.33377e-45	-2.02213	8.14857e-18
NM_001166644	chr9	121760033	121771742	+	6345	Zfp651	0.059	0.041	1.006	0.878	0.364	0.424	4.09481	6.28201e-12	-1.19203	0.0120536
NM_001294279	chr8	79028437	79193766	+	7593	Zfp827	0.063	0.072	1.797	2.222	0.451	0.614	4.83017	2.36072e-27	-1.86142	2.50361e-09
NM_001029912	chr4	116877402	116989105	+	5381	Zswim5	0.013	0.027	0.321	0.387	0.077	0.092	3.93955	0.000191123	-1.93354	0.0439217

## Sheet: RANKL versus RANKL+LE_NO_Change
Transcript/RepeatID (cmd=analyzeRepeats.pl rna mm10 -strand both -count exons -condenseGenes -d C1/ C2/ R1/ R2/ D1/ D2/ -rpkm)	chr	start	end	strand	Length	Annotation/Divergence	No RANKL_rep1 (FPKM)	No RANKL_rep2 (FPKM)	RANKL_rep1 (FPKM)	RANKL_rep2 (FPKM)	RANKL+LE_rep1 (FPKM)	RANKL+LE_rep2 (FPKM)	No RANKL versus RANKL (Log2 Fold Change)	No RANKL versus RANKL (adj. p-value)	RANKL versus RANKL+LE (Log2 Fold Change)	RANKL versus RANKL+LE (adj. p-value)
NR_138561	chr10	66912190	66920384	-	1956	1110002J07Rik	1.061	0.792	3.697	3.696	2.105	2.938	1.81877	6.99899e-07	-0.481937	0.419135
NM_198001	chr2	32379101	32381915	-	653	1110008P14Rik	14.225	11.998	50.082	43.738	27.747	25.245	1.80704	4.21876e-18	-0.76903	0.000445032
NM_001135568	chr10	82619851	82623228	-	614	1190007I07Rik	3.657	2.01	6.631	6.1	3.818	2.407	1.10899	0.0276629	-0.898367	0.173977
NM_197990	chr1	151884524	152090320	-	9746	1700025G04Rik	2.192	2.111	4.863	3.95	3.682	3.592	1.00304	2.11263e-08	-0.218438	0.551575
NR_015572	chr10	86685527	86689954	+	1617	1810014B01Rik	0.8	0.905	2.256	1.833	1.019	1.807	1.22279	0.0270019	-0.462562	0.713783
NR_027925	chrX	7412104	7421047	-	547	2010204K13Rik	1.679	0.892	3.275	2.56	1.795	1.861	1.42656	0.0437656	-0.708439	0.558388
NM_028096	chr1	37611676	37719811	-	4349	2010300C02Rik	0.016	0.066	0.427	0.27	0.32	0.31	3.03799	0.00373052	-0.0821911	0.978967
NR_040265	chr6	129232623	129238045	-	719	2310001H17Rik	0.757	0.798	3.805	4.077	4.494	4.887	2.31368	0.000406053	0.314855	0.817664
NM_001206684	chr14	37102140	37110101	-	751	2610528A11Rik	0.181	0.153	1.084	1.171	1.012	0.918	2.78879	0.0376365	-0.192206	0.960738
NR_151480	chr11	120225529	120231617	-	5891	2900052L18Rik	0.092	0.088	0.26	0.542	0.505	0.424	2.14562	0.00412995	0.248112	0.897952
NR_144294	chr6	148944857	148947129	+	1755	3010003L21Rik	0.775	0.997	2.394	2.505	2.256	2.189	1.43316	0.00301408	-0.0844883	0.961724
NM_001081343	chr4	35191282	35225880	-	3185	3110043O21Rik	5.673	6.487	15.341	13.886	10.264	8.661	1.23436	2.44822e-13	-0.573115	0.00471446
NR_152248	chr19	46303585	46305629	-	1615	4833438C02Rik	2.549	2.026	12.787	14.338	12.945	13.074	2.53431	9.60776e-24	-0.000343291	0.999631
NR_045829	chr12	12351522	12392475	-	1336	4921511I17Rik	0.255	0.387	1.536	1.926	0.83	1.082	2.41754	0.00113202	-0.803134	0.462392
NR_040601	chr1	62790918	62794732	-	892	4930487H11Rik	1.793	1.512	4.93	7.85	3.054	5.449	1.90947	3.46775e-05	-0.535697	0.534548
NR_045840	chr8	27142910	27149706	+	1516	4933416M07Rik	0.741	0.871	3.416	3.287	2.319	2.816	2.01539	1.32034e-05	-0.328658	0.749612
NM_027834	chr17	40875482	40880558	-	2155	9130008F23Rik	0.189	0.746	1.496	1.587	1	1.371	1.69388	0.00804994	-0.333067	0.815985
NR_033222	chr12	69197211	69199868	+	2544	9330151L19Rik	0.388	0.406	1.05	1.293	0.859	1.291	1.51964	0.010637	-0.0636121	0.977993
NR_110496	chr8	120204434	120228230	-	2486	A330074K22Rik	0.068	0.081	1.415	2.07	1.019	1.202	4.29309	8.06723e-09	-0.587059	0.483704
NM_147219	chr11	110269369	110337716	-	8228	Abca5	0.07	0.213	0.372	0.392	0.32	0.231	1.36426	0.0299827	-0.41877	0.743368
NM_008830	chr5	8893721	8959226	+	4045	Abcb4	3.154	4.221	13.996	13.051	8.113	6.137	1.84188	1.20831e-25	-0.873557	3.6749e-06
NM_001359225	chr9	106440051	106447678	-	1064	Abhd14a	1.535	0.971	3.153	3.612	3.275	2.376	1.37376	0.00972929	-0.259626	0.855556
NM_026622	chr3	40894277	40936307	+	2477	Abhd18	0.783	0.672	1.565	1.722	1.125	1.021	1.14939	0.0196951	-0.564355	0.494611
NM_177470	chr18	74779212	74806207	+	1488	Acaa2	20.602	21.793	46.364	45.83	30.59	23.945	1.09179	1.26259e-13	-0.705295	9.74415e-05
NM_144784	chr9	53580522	53610350	-	3359	Acat1	10.494	12.593	32.554	27.593	22.633	17.666	1.35202	6.24137e-20	-0.524886	0.00549348
NM_009338	chr17	12943042	12960725	-	2065	Acat2	4.894	4.989	10.837	10.866	9.771	9.271	1.10468	2.44776e-07	-0.133461	0.835793
NM_080633	chr15	81872463	81915137	+	2748	Aco2	80.989	78.197	187.284	168.108	112.215	90.317	1.12822	2.78399e-22	-0.758845	8.48136e-08
NM_007981	chr8	46471037	46536051	+	3874	Acsl1	7.957	8.993	33.624	31.609	26.664	25.93	1.91561	5.49256e-46	-0.253995	0.240351
NM_007396	chr2	48814109	48903264	+	5668	Acvr2a	1.423	1.377	9.034	9.555	6.103	6.634	2.70235	1.52947e-49	-0.488174	0.0246908
NM_001313757	chr9	119402178	119442148	+	10581	Acvr2b	0.289	0.25	1.194	1.305	0.605	0.826	2.17115	3.62534e-13	-0.756042	0.0375144
NM_172845	chr1	171250129	171262267	+	6300	Adamts4	0.049	0.064	0.403	0.264	0.141	0.203	2.47683	0.00182403	-0.878908	0.452137
NM_001081298	chr3	148815586	148954635	-	6027	Adgrl2	1.287	1.371	6.577	6.765	3.826	4.125	2.29991	1.17731e-33	-0.689378	0.000972338
NM_010806	chr17	13760541	13905794	+	7348	Afdn	3.723	4.382	10.586	11.311	7.044	7.959	1.40671	1.31226e-20	-0.486927	0.0173255
NM_008032	chrX	69360331	69868037	+	4464	Aff2	0	0	0.131	0.19	0.255	0.243	5.93758	0.00353372	0.707233	0.737408
NM_178767	chr12	37241639	37581932	+	2140	Agmo	0.525	0.402	2.192	2.146	2.043	1.887	2.18611	1.18529e-05	-0.0869469	0.960282
NM_026644	chr17	12119284	12219640	+	1899	Agpat4	9.98	10.639	23.259	21.883	21.551	16.497	1.10042	7.39413e-11	-0.195428	0.631628
NM_021604	chr4	156165290	156197488	-	7341	Agrn	4.881	4.339	15.898	18.619	7.707	11.917	1.8776	1.90799e-34	-0.749787	0.257308
NM_016661	chr2	155059312	155074497	-	2529	Ahcy	13.521	12.04	29.482	27.403	22.783	18.711	1.12376	2.73016e-13	-0.401776	0.0506779
NM_013464	chr12	35497979	35534989	-	5481	Ahr	1.111	0.927	2.597	2.81	3.161	2.678	1.37798	2.67651e-07	0.162504	0.818204
NM_001317351	chr13	74211118	74292331	-	4560	Ahrr	2.007	2.542	10.543	8.499	12.969	11.306	2.03658	1.85897e-26	0.399259	0.0764325
NR_002853	chr17	12741311	12815557	+	1174	Airn	0.319	0.367	1.776	2.136	0.782	2.154	2.61156	0.000189265	-0.421998	0.817589
NM_016895	chr4	128993224	129011529	+	1772	Ak2	33.91	31.774	123.399	122.163	77.796	68.197	1.87108	7.66969e-51	-0.688807	7.09573e-07
NM_001177605	chr4	101419312	101467771	+	4919	Ak4	0.457	0.414	2.364	1.132	1.275	1.188	1.95233	2.37183e-06	-0.43725	0.560483
NM_019698	chr19	40550257	40588463	-	3506	Aldh18a1	5.415	5.599	11.716	12.159	9.721	7.765	1.08966	2.1864e-10	-0.398627	0.111475
NM_001303423	chr11	78323073	78327778	+	2667	Aldoc	3.853	4.089	10.723	8.548	13.136	10.712	1.24813	4.8166e-09	0.361999	0.233677
NM_007426	chr8	18690263	18741562	-	3549	Angpt2	1.946	1.237	3.249	3.359	1.919	2.082	1.02026	0.00128102	-0.660659	0.0741165
NM_020332	chr15	27466677	27594907	+	3482	Ank	19.7	21.115	64.632	52.732	49.788	41.119	1.49347	2.36474e-29	-0.314059	0.140309
NM_001310502	chr8	71406012	71410542	+	2701	Ankle1	1.172	1.371	2.484	3.352	2.428	3.416	1.15392	0.00147775	0.0489291	0.977375
NM_001039562	chr8	45996908	45999850	-	897	Ankrd37	1.935	1.824	5.992	4.647	2.719	3.368	1.45021	0.00168466	-0.740547	0.260853
NM_028390	chr9	22331214	22389206	-	5395	Anln	9.145	10.245	27.212	26.367	29.962	33.66	1.43838	3.93176e-29	0.307519	0.151654
NM_133738	chr5	97884688	98030962	-	3732	Antxr2	18.918	22.638	50.387	45.36	36.251	29.512	1.17567	3.77357e-19	-0.489118	0.00314584
NM_001033258	chr10	18588011	18743758	-	8180	Arfgef3	0.84	1.203	3.691	4.176	2.947	2.947	1.91466	1.43939e-18	-0.36291	0.217663
NM_001013377	chr4	43496144	43508747	-	2388	Arhgef39	2.465	2.391	5.865	5.946	5.757	5.569	1.24725	2.26963e-06	-0.00355063	0.996969
NM_001358573	chrX	57231485	57326601	-	4560	Arhgef6	22.064	22.939	49.574	42.816	44.485	36.561	1.00741	8.05902e-16	-0.135456	0.707781
NM_027560	chr8	70835138	70839720	-	2336	Arrdc2	0.99	1.081	2.649	2.942	1.397	1.518	1.40847	0.000282635	-0.881212	0.067831
NM_007490	chr7	101552776	101555802	-	860	Art2a-ps	0.198	0.067	0.871	1.856	0.81	2.749	2.78885	0.00592975	0.628748	0.695827
NM_019915	chr7	101575729	101581161	-	3997	Art2b	0.094	0.144	0.269	0.717	0.523	1.241	1.99302	0.0175629	0.897287	0.387357
NM_023049	chr12	103321142	103356001	-	2678	Asb2	0.203	0.161	1.715	1.873	1.124	0.932	3.24417	1.04093e-08	-0.74818	0.235003
NM_012055	chr6	7675171	7693182	-	1913	Asns	12.646	11.821	31.994	33.248	29.225	20.977	1.38723	1.66922e-18	-0.330139	0.231371
NM_009791	chr1	139454773	139494088	+	9836	Aspm	1.982	3.043	10.531	11.069	10.263	10.476	2.07578	1.68806e-32	-0.00251734	0.99693
NM_029253	chr16	10192906	10237287	+	1036	Atf7ip2	0.164	0	1.195	0.817	0.52	0.254	3.00679	0.000510029	-0.992001	0.379168
NM_174875	chrX	140956907	141164270	+	2187	Atg4a	0.109	0.118	0.566	0.521	0.261	0.42	2.07887	0.0438031	-0.631593	0.779349
NM_016774	chr10	128083307	128090388	+	1867	Atp5b	308.867	309.738	684.822	610.992	457.717	366.393	1.03663	7.37588e-21	-0.600704	3.77688e-05
NM_001161419	chr11	96072793	96075631	-	798	Atp5g1	91.032	77.929	178.05	174.507	133.849	102.301	1.03063	3.53375e-13	-0.528013	0.00272327
NM_175015	chr2	73908447	73911326	-	707	Atp5g3	152.655	145.801	381.802	328.802	238.848	195.544	1.2191	4.39099e-22	-0.653147	1.9784e-05
NM_138597	chr16	91925223	91931630	-	763	Atp5o	146.802	139.763	297.428	307.23	223.808	173.918	1.04885	3.01327e-17	-0.554519	0.000773807
NM_019864	chr9	95857597	95951644	+	8025	Atr	1.921	2.936	6.271	7.146	4.729	4.734	1.43906	3.78123e-13	-0.44955	0.0450992
NM_181415	chr19	57611034	58133340	+	6552	Atrnl1	0.675	0.775	4.032	3.788	1.992	1.98	2.39649	9.6901e-26	-0.919943	5.23287e-05
NM_001033220	chr16	5211819	5222299	-	1362	AU021092	0.025	0	0.43	0.574	0.326	0.241	4.413	0.033196	-0.777009	1
NM_001291185	chr2	172356190	172370570	-	1886	Aurka	12.448	13.847	29.292	25.694	27.477	24.672	1.04123	1.59535e-10	-0.0228789	0.977977
NM_027106	chr19	42123275	42128993	-	971	Avpi1	9.987	6.65	39.014	37.363	36.08	27.63	2.16898	4.16136e-23	-0.21035	0.602865
NM_172875	chr4	128932017	128962455	-	2071	Azin2	0.312	0.222	0.928	0.771	0.444	0.492	1.63005	0.042251	-0.781355	0.565816
NM_198423	chr11	120232947	120292297	+	10697	Bahcc1	0.846	0.936	6.2	7.907	4.012	6.8	2.95696	9.97585e-57	-0.316784	0.850993
NM_181316	chr9	22475715	22888280	+	3358	Bbs9	1.956	2.179	11.369	8.767	7.32	6.18	2.23671	5.93958e-26	-0.523024	0.0411099
NM_001198839	chr8	111710475	111732136	-	3109	Bcar1	0.361	0.286	4.306	3.918	2.343	2.683	3.65563	2.24587e-22	-0.666971	0.0580667
NM_009737	chr7	45570153	45589710	+	1758	Bcat2	14.632	14.594	34.926	34.808	28.559	27.272	1.22736	1.1884e-15	-0.265959	0.298671
NM_001142959	chr3	103832696	103838648	+	732	Bcl2l15	0.372	0.392	7.698	8.72	6.231	6.011	4.04104	2.24801e-11	-0.373451	0.643079
NM_033601	chr7	19808462	19822755	-	1824	Bcl3	9.905	9.676	21.233	23.925	15.786	21.424	1.17704	6.04355e-11	-0.217767	0.666186
NM_001122683	chr16	31428753	31458901	+	3108	Bdh1	0.843	0.729	6.917	5.103	3.058	3.001	2.89017	3.40212e-23	-0.930517	0.000895181
NM_007465	chr9	7818226	7837057	-	3322	Birc2	2.991	3.421	9.521	9.656	5.397	5.812	1.55342	1.31618e-15	-0.719075	0.00128438
NM_007464	chr9	7848701	7873170	-	2800	Birc3	5.164	6.385	51.815	47.699	41.869	42.162	3.07373	6.0325e-98	-0.18616	0.492311
NM_009689	chr11	117849237	117855743	+	966	Birc5	22.719	26.172	66.091	55.458	65.844	61.903	1.27801	1.65525e-15	0.143103	0.729534
NR_138603	chr2	118528757	118544587	-	4120	Bmf	0.785	0.62	3.7	3.644	3.66	2.83	2.33937	3.29779e-17	-0.128133	0.869895
NM_007553	chr2	133552159	133562896	+	3561	Bmp2	0.602	0.709	2.186	2.57	1.824	2.121	1.82595	3.10239e-07	-0.215694	0.820094
NM_016778	chr1	93685575	93695770	+	1552	Bok	0.417	0.314	1.91	1.154	1.306	1.396	1.98257	0.00537675	-0.138378	0.94999
NM_175265	chr14	99046377	99074540	+	2712	Bora	2.597	3.1	7.074	6.485	6.739	6.757	1.19888	3.40897e-07	0.0432729	0.964694
NM_029752	chr5	125441568	125460885	+	6983	Bri3bp	4.468	5.014	12.385	11.142	11.717	10.717	1.28104	9.43007e-19	-0.0140266	0.985027
NM_001113179	chr2	127800200	127831859	-	4310	Bub1	7.5	7.564	22.174	18.354	21.497	19.551	1.39766	7.7671e-21	0.0749322	0.893554
NM_009773	chr2	118598211	118641592	+	3644	Bub1b	9.365	10.128	29.462	23.603	28.338	24.944	1.41367	5.01363e-21	0.0618731	0.916954
NM_025840	chr12	36091835	36156825	-	1857	Bzw2	13.192	14.635	36.011	33.496	35.395	29.302	1.29124	2.08713e-17	-0.0501693	0.937009
NM_009778	chr17	57203967	57228136	-	5096	C3	6.49	7.315	28.329	24.202	20.997	23.92	1.89762	1.06671e-42	-0.164366	0.660482
NM_172616	chr16	48994188	49019705	+	3951	C330027C09Rik	5.486	7.183	14.617	12.718	15.513	14.154	1.07915	5.53362e-10	0.17397	0.627501
NM_023116	chr2	14604306	14987908	+	3929	Cacnb2	0.043	0.015	1.103	1.21	0.758	0.384	5.157	5.73487e-09	-0.977553	0.128736
NM_007609	chr9	5308849	5336791	+	1432	Casp4	4.99	3.988	14.262	13.714	9.556	7.82	1.61314	2.09248e-11	-0.634613	0.0221195
NM_009811	chr3	129901415	129914112	+	1466	Casp6	3.621	5.011	10.11	7.82	7.779	7.123	1.02372	0.000403477	-0.21124	0.769451
NM_001276423	chr2	172393794	172433757	+	3619	Cass4	0.827	0.912	2.322	2.313	2.004	2.06	1.36769	4.69572e-05	-0.131859	0.903483
NM_028444	chr7	105480616	105482197	-	1022	Cavin3	0.533	0.534	16.095	15.423	15.528	13.817	4.82058	1.43039e-29	-0.048751	0.961913
NM_001358950	chr15	103191546	103239852	-	8806	Cbx5	13.079	15.506	33.32	30.703	31.953	31.089	1.13435	5.0783e-20	0.0357134	0.946884
NM_013926	chr11	119038436	119040913	-	1386	Cbx8	1.326	1.946	4.418	2.89	2.468	2.346	1.12823	0.0150572	-0.540044	0.479734
NM_001359906	chr5	43662379	43740970	+	5373	Cc2d2a	0.469	0.625	1.443	1.63	1.132	1.363	1.46246	3.43417e-05	-0.241667	0.791186
NM_001306169	chr16	17139064	17147229	-	4204	Ccdc116	0.146	0.102	0.69	0.813	0.723	0.547	2.55723	6.10037e-05	-0.208054	0.903338
NM_028481	chr5	108132914	108232949	+	4626	Ccdc18	0.243	0.385	0.859	0.838	0.918	1.086	1.391	0.00669368	0.298049	0.791776
NM_176841	chr11	29374172	29510808	+	8828	Ccdc88a	5.858	7.694	17.81	20.009	10.739	11.505	1.45565	3.69856e-22	-0.709059	1.67856e-05
NM_009828	chr3	36564865	36573038	-	3365	Ccna2	15.531	24.962	51.072	42.013	52.499	34.849	1.17618	0.00119574	-0.0427888	0.958266
NM_172301	chr13	100778739	100786486	-	2305	Ccnb1	16.917	19.285	47.878	40.62	52.317	43.68	1.25956	1.95674e-18	0.171485	0.600684
NM_007630	chr9	70407689	70421554	-	1530	Ccnb2	7.383	8.703	40.131	33.206	39.171	32.259	2.15774	1.75735e-34	0.0163279	0.984631
NM_001167906	chr3	100993529	101029495	-	3228	Cd101	0.126	0.098	0.656	0.646	0.648	0.478	2.46928	0.00160328	-0.155724	0.943784
NM_153098	chr9	78615546	78716260	+	5832	Cd109	3.308	4.478	15.359	11.224	8.631	6.639	1.73922	3.56953e-21	-0.744342	0.000312875
NM_010016	chr1	130439026	130462744	-	2522	Cd55	0	0.091	0.542	0.723	0.364	0.378	3.69972	0.00120359	-0.668849	0.688431
NM_001271430	chr2	93419102	93462502	-	1746	Cd82	7.464	6.427	41.136	36.13	40.511	31.296	2.46005	3.24218e-48	-0.0480354	0.943156
NM_023223	chr4	118432901	118437343	-	1772	Cdc20	15.4	15.32	56.47	53.39	57.417	49.035	1.81002	4.30995e-38	0.00759738	0.991624
NM_026772	chr19	5917556	5924816	-	1487	Cdc42ep2	0.938	0.849	14.939	12.681	8.372	8.237	3.90892	5.85613e-35	-0.673608	0.0128751
NM_026373	chr19	4097351	4099017	+	905	Cdk2ap2	15.151	15.918	77.42	61.715	51.977	41.293	2.13105	2.03108e-35	-0.523102	0.0148412
NM_009877	chr4	89274473	89294619	-	924	Cdkn2a	0.368	0.311	1.586	1.657	2.263	2.381	2.2649	0.0135524	0.554567	0.687932
NM_028222	chr14	46760541	46771521	+	759	Cdkn3	2.645	4.197	11.416	12.229	13.355	10.254	1.74119	7.98278e-07	0.0483163	0.972451
NM_029441	chr8	116568724	116732991	-	8078	Cdyl2	1.824	1.862	4.065	4.495	3.592	3.894	1.18801	2.47987e-10	-0.137507	0.814626
NM_007681	chr5	30666886	30674837	+	1357	Cenpa	10.23	11.124	36.654	28.727	35.271	28.555	1.58888	8.85914e-19	0.0011565	0.998251
NM_173762	chr3	135212563	135273540	+	7765	Cenpe	5.385	8.201	15.55	14.667	14.061	13.808	1.12728	7.45784e-11	-0.0600295	0.910207
NM_001081363	chr1	189640614	189688086	-	11102	Cenpf	2.676	4.105	12.305	13.01	11.515	11.142	1.87522	4.32504e-28	-0.105235	0.804861
NM_025639	chr15	82233776	82244747	-	1196	Cenpm	3.044	3.191	6.836	7.57	5.721	4.723	1.1717	0.000432286	-0.415243	0.470218
NM_025495	chr13	49464059	49652731	-	1044	Cenpp	1.858	1.622	4.867	3.182	4.764	3.208	1.15458	0.0217041	0.0452287	0.980802
NM_199316	chr9	87191963	87255532	-	5266	Cep162	1.848	2.18	4.571	4.162	4.102	4.122	1.08869	3.97961e-07	-0.0303048	0.976482
NM_028293	chr19	38054984	38074425	+	2415	Cep55	8.327	8.52	18.263	16.412	22.272	18.588	1.03388	8.12012e-10	0.28191	0.297366
NM_023873	chr9	99243341	99300403	+	2686	Cep70	2.242	2.115	4.911	4.292	3.727	3.276	1.04769	0.000181011	-0.340837	0.496256
NM_028120	chr7	35397063	35439830	+	3722	Cep89	1.755	1.773	4.157	4.55	4.153	3.335	1.27266	3.47846e-07	-0.170388	0.813319
NR_126509	chr2	160946978	161109086	-	10339	Chd6	1.734	2.562	4.42	4.501	2.889	3.224	1.03474	8.61655e-08	-0.488971	0.0300902
NM_001001566	chr1	75474569	75479471	-	3086	Chpf	0.651	0.837	5.014	4.759	3.059	3.607	2.65678	4.80516e-19	-0.484398	0.196113
NM_001004140	chr8	22168152	22185819	-	2590	Ckap2	3.915	4.499	10.627	9.431	13.074	10.65	1.22422	3.00869e-09	0.295321	0.374253
NM_181589	chr2	129268210	129297212	-	3126	Ckap2l	6.912	8.17	19.527	16.742	19.496	15.778	1.23531	5.65981e-14	0.0129106	0.989794
NM_016904	chr3	89415472	89418291	-	752	Cks1b	18.777	22.401	49.466	39.106	53.538	39.083	1.07171	6.4412e-08	0.117357	0.861459
NM_001293301	chr1	118389058	118609462	+	7537	Clasp1	6.424	7.394	15.653	13.918	14.306	14.435	1.06944	8.36889e-15	0.0167039	0.980252
NM_001005860	chr6	122990367	123024421	+	1084	Clec4a4	0.157	0.159	9.556	7.06	4.617	4.483	5.563	1.48706e-15	-0.812367	0.0506443
NM_029556	chr14	122181694	122402234	+	1231	Clybl	3.317	2.564	9.817	7.857	6.845	5.068	1.56488	8.25502e-07	-0.519944	0.247913
NM_025599	chr16	57302000	57606867	-	1159	Cmss1	4.58	5.472	10.174	10.425	10.577	8.16	1.00454	0.000400245	-0.0856292	0.932962
NM_172560	chr11	69299496	69323873	-	3929	Cntrob	1.022	1.614	3.474	3.025	1.911	2.29	1.26875	2.08863e-05	-0.570065	0.140309
NM_009929	chr10	77052179	77166530	-	5000	Col18a1	6.036	5.068	13.772	13.971	15.281	16.189	1.29153	1.52554e-15	0.239216	0.378913
NM_007736	chrX	141475419	141689235	+	6265	Col4a5	1.222	1.017	16.102	13.401	13.292	14.886	3.69172	1.19059e-95	-0.00305368	0.99693
NM_053185	chrX	141165403	141474076	-	6601	Col4a6	0.031	0.039	2.739	1.845	1.339	2.084	5.89863	4.71082e-23	-0.348595	0.582862
NM_009944	chr7	30184171	30186030	+	360	Cox7a1	4.442	5.181	11.22	9.77	7.567	5.291	1.06831	0.0369383	-0.654865	0.4304
NM_009187	chr17	83501917	83514333	-	1075	Cox7a2l	53.459	59.21	146.17	124.178	109.113	88.129	1.23292	3.25324e-20	-0.400369	0.0369229
NM_013494	chr8	64592551	64693109	-	2152	Cpe	0.569	0.933	7.326	4.358	4.018	3.586	2.91513	5.78061e-15	-0.553815	0.227437
NM_001033851	chr15	90643323	90679388	-	694	Cpne8	1.079	1.365	1.784	1.689	2.191	1.751	3.71598	1.92734e-05	-0.558693	0.655827
NM_178661	chr6	37331021	37442148	-	3304	Creb3l2	2.121	2.276	5.639	6.387	3.624	3.876	1.42467	1.35719e-09	-0.625706	0.0319541
NM_019861	chr19	4855129	4860912	+	1959	Ctsf	1.685	1.348	5.803	5.087	4.317	3.537	1.81316	1.70173e-08	-0.413514	0.403225
NM_021274	chr5	92346639	92348889	-	1094	Cxcl10	6.065	5.089	31.114	29.233	44.908	45.505	2.40732	4.74287e-30	0.640263	0.000734281
NM_019494	chr5	92359545	92363277	-	1540	Cxcl11	0.088	0.037	1.65	1.227	1.584	1.834	4.56891	3.65096e-05	0.310812	0.847249
NM_007805	chr11	105933702	105944487	-	2808	Cyb561	0.218	0.061	1.52	1.171	0.756	0.748	3.34903	4.13551e-07	-0.761239	0.295154
NM_025567	chr15	76343523	76345934	+	1185	Cyc1	78.932	66.113	156.104	163.082	94.52	73.408	1.10813	8.09967e-15	-0.876827	1.25168e-08
NM_173369	chr8	88697028	88751946	+	7995	Cyld	4.4	4.946	9.684	9.499	7.849	6.995	1.00339	4.16351e-12	-0.312623	0.147927
NM_183158	chr16	20308387	20325404	-	2724	Cyp2ab1	0.125	0.063	0.957	0.777	0.977	0.928	3.20801	0.000100774	0.192368	0.917121
NM_133969	chr8	45305802	45333196	-	2917	Cyp4v3	10.964	11.845	25.259	21.838	13.14	11.1	1.01623	2.0782e-11	-0.903744	1.2826e-07
NM_026415	chr2	25238819	25239897	-	777	Cysrt1	0	0	1.258	1.593	1.427	0.338	6.56415	0.000416127	-0.624778	0.816009
NM_001099785	chr3	41742618	41758939	+	3449	D3Ertd751e	0.7	0.691	1.473	1.558	1.001	0.933	1.10928	0.00876066	-0.591032	0.367295
NR_027958	chr11	51650954	51657681	+	3425	D930048N14Rik	0.149	0.184	0.694	0.485	0.592	0.844	1.76955	0.0185609	0.326509	0.852134
NM_146057	chr15	31224385	31274338	+	1475	Dap	43.898	45.507	107.525	86.485	72.909	73.78	1.08647	8.66999e-15	-0.343878	0.102663
NM_001015507	chr9	106821976	106880992	+	5367	Dcaf1	2.289	2.353	5.292	5.085	3.535	3.377	1.13042	8.98259e-09	-0.529331	0.0326061
NM_001162943	chr7	105752989	105787550	-	10628	Dchs1	0.186	0.095	0.518	0.423	0.197	0.272	1.71773	0.000395159	-0.947757	0.105354
NM_001111053	chr3	55242364	55471317	+	6179	Dclk1	0.017	0.06	0.527	0.485	0.246	0.345	3.47625	3.42923e-06	-0.700384	0.457787
NM_010027	chr10	75771233	75773374	-	604	Ddt	11.605	13.066	37.265	27.768	18.618	15.604	1.36598	2.29473e-08	-0.867707	0.00180272
NM_001172093	chr3	159495433	159529955	+	2479	Depdc1a	2.416	2.211	7.805	5.754	8.497	6.65	1.53045	4.98258e-10	0.15902	0.817589
NM_145470	chr15	55112317	55259273	+	8538	Deptor	1.052	1.244	5.444	6.339	3.376	4.104	2.33272	1.59609e-35	-0.597061	0.011689
NM_001361023	chr12	100779057	100872610	+	3130	Dglucy	7.783	8.142	20.168	17.168	16.374	15.548	1.20499	2.79046e-14	-0.163785	0.670122
NM_001024474	chr13	52504375	52530836	-	4344	Diras2	0.102	0.007	0.96	0.982	1.327	0.915	4.02655	2.6173e-08	0.255775	0.828437
NM_001030307	chrX	75095854	75109776	+	2786	Dkc1	16.133	19.952	43.926	48.207	45.172	36.48	1.32611	4.44032e-20	-0.123855	0.779084
NM_138664	chr16	91614257	91618999	-	3361	Dnajc28	0.577	0.504	1.299	1.076	1.056	1.065	1.06669	0.0308369	-0.127164	0.937339
NM_177780	chr14	67751928	67933572	-	10281	Dock5	5.169	6.934	43.9	47.274	25.921	27.709	2.88811	2.04664e-95	-0.708426	1.67921e-06
NM_007883	chr18	20558074	20604526	+	5754	Dsg2	0.006	0	0.255	0.074	0.116	0.068	4.91489	0.0120056	-0.780905	1
NM_010090	chr2	127336159	127338377	+	1612	Dusp2	1.034	0.766	3.112	3.03	1.847	1.609	1.71754	0.000206167	-0.766806	0.202779
NM_029352	chrX	73639441	73643514	+	2694	Dusp9	1.048	1.129	5.84	4.57	3.574	2.206	2.21927	7.63899e-14	-0.796457	0.026583
NM_029851	chr9	6928503	7177046	-	13881	Dync2h1	0.15	0.331	0.702	0.845	0.447	0.409	1.64994	4.82132e-06	-0.798141	0.0317954
NM_145508	chr1	131128441	131138234	-	2067	Dyrk3	1.103	1.083	3.624	2.789	4.383	3.876	1.5158	0.000112564	0.417925	0.462392
NM_001356375	chr6	40401375	40436135	-	6731	E330009J07Rik	0.657	0.772	2.187	1.993	1.435	1.625	1.51396	2.27111e-08	-0.38664	0.380828
NM_053119	chr7	140105723	140116423	-	1481	Echs1	14.864	13.622	31.386	28.323	19.57	14.856	1.0369	1.84977e-09	-0.742184	0.00031509
NM_018796	chr1	63176831	63180486	+	1925	Eef1b2	114.341	102.834	251.973	234.939	244.869	185.583	1.13398	1.74642e-20	-0.127569	0.742919
NM_175317	chr7	82648614	82777852	+	3615	Efl1	3.172	4.676	9.434	8.279	6.922	6.295	1.14281	7.46469e-08	-0.36705	0.186269
NM_007909	chr10	80179482	80190010	+	2125	Efna2	0.432	0.378	2.591	3.034	2.43	1.993	2.75038	5.99436e-09	-0.2899	0.769451
NM_010110	chrX	99136061	99149022	+	3351	Efnb1	1.411	1.327	3.091	3.207	1.976	1.519	1.16499	0.000111206	-0.790587	0.0336985
NM_010119	chr19	6276896	6300096	+	3175	Ehd1	89.729	82.233	188.042	178.826	203.545	184.888	1.06273	2.74595e-19	0.136985	0.617816
NM_153068	chr7	15948987	15967535	-	3050	Ehd2	2.097	2.343	6.365	5.467	4.798	4.425	1.38047	1.12025e-08	-0.301362	0.48262
NM_145625	chr15	102073773	102097173	+	3837	Eif4b	89.82	91.634	196.899	185.429	173.059	139.475	1.04603	5.17916e-22	-0.239109	0.254835
NM_007918	chr8	27260327	27275656	+	976	Eif4ebp1	28.587	28.58	70.219	63.899	50.468	41.687	1.20144	1.94308e-15	-0.487445	0.0124658
NR_110424	chr11	16934709	16951282	-	1636	Eldr	0.25	0.21	0.816	0.995	0.852	0.562	1.92349	0.0285402	-0.308283	0.898737
NM_007929	chr16	10281749	10313968	-	3433	Emp2	4.45	6.303	14.318	10.834	13.176	11.383	1.1942	5.36875e-09	0.0216258	0.980252
NM_007930	chr13	97241105	97253040	+	4738	Enc1	4.151	5.003	12.512	11.953	9.834	8.927	1.38981	6.60947e-18	-0.32825	0.150234
NM_007931	chr2	30171524	30174069	+	1027	Endog	8.846	7.098	15.51	18.392	12.368	12.087	1.06186	3.68052e-05	-0.417388	0.266163
NM_001357996	chr17	44096310	44105809	-	4490	Enpp4	1.015	1.214	4.048	3.228	3.217	3.401	1.68106	1.74449e-10	-0.0674293	0.943156
NM_001329618	chr17	44078802	44086561	+	2325	Enpp5	0.059	0.074	0.841	0.798	0.381	0.523	3.55259	8.38514e-05	-0.791935	0.485137
NM_010145	chr1	180989556	181017569	-	1728	Ephx1	2.067	1.76	4.581	5.579	10.21	8.476	1.37995	5.93195e-05	0.928143	0.00130774
NM_175266	chr9	111271845	111279091	+	7244	Epm2aip1	1.508	1.494	3.305	3.817	3.127	3.332	1.21823	9.07116e-09	-0.0853496	0.914761
NM_175332	chr11	97627387	97629716	-	2327	Epop	3.816	2.935	8.105	8.341	5.336	5.617	1.25683	2.98981e-07	-0.531273	0.0817741
NR_152167	chr18	77793259	77796390	-	2352	F830208F22Rik	0.564	0.817	1.925	1.966	1.966	1.48	1.43886	0.00229013	-0.129247	0.931702
NM_198105	chrX	151344223	151474134	+	7689	Fam120c	0.81	1.004	2.3	2.101	1.467	1.354	1.24318	4.84207e-07	-0.585525	0.0564676
NM_001042501	chr5	3543833	3570546	+	2289	Fam133b	7.254	7.46	17.959	16.518	13.728	14.461	1.19887	7.03251e-12	-0.232917	0.502475
NM_177869	chr5	21424903	21482124	+	3072	Fam185a	0.62	0.897	2.004	1.792	1.32	1.336	1.29781	0.00175462	-0.460017	0.515693
NM_001146119	chr12	12262139	12376361	+	4761	Fam49a	4.209	5.099	18.493	16.848	12.302	9.649	1.89466	1.68158e-35	-0.635311	0.000353965
NM_019643	chr6	148921059	148946470	-	2668	Fam60a	5.509	7.131	18.887	16.003	15.826	13.97	1.43397	3.57051e-15	-0.171933	0.676994
NM_178618	chr11	61684410	61709950	+	4779	Fam83g	0.093	0.06	1.295	1.268	0.736	0.742	3.99815	4.54545e-12	-0.731754	0.166355
NM_145519	chr1	93512104	93621976	+	3883	Farp2	1.244	1.057	2.29	3.078	2.366	2.241	1.19875	0.000215933	-0.170979	0.856565
NM_007987	chr19	34290659	34327770	+	1475	Fas	0.9	1.44	7.928	5.674	9.428	8.482	2.48988	1.67668e-11	0.453495	0.284674
NM_183221	chr3	38886940	39011983	+	16088	Fat4	0.006	0.021	0.099	0.144	0.134	0.092	2.99833	0.000765113	-0.070564	0.979225
NM_001146010	chr7	101108775	101284405	+	4317	Fchsd2	3.09	3.43	10.337	10.712	5.577	5.69	1.66347	8.02767e-22	-0.84634	7.86956e-06
NM_007995	chr2	25624667	25627974	-	1305	Fcna	2.764	2.199	10.883	8.235	12.015	8.254	1.91852	6.7208e-10	0.137979	0.883876
NM_134469	chr3	89093588	89101967	-	1233	Fdps	22.628	20.388	52.228	53.988	34.759	32.465	1.28332	3.68128e-16	-0.604569	0.000705592
NM_007996	chr9	51943025	51963602	-	1206	Fdx1	5.276	4.997	10.831	11.477	9.928	7.651	1.09165	4.96156e-05	-0.294193	0.589292
NM_181748	chr19	38097079	38114263	+	1388	Ffar4	0	0.083	0.422	0.563	0.342	0.284	3.47903	0.0480697	-0.55349	1
NM_001291104	chr11	69796068	69801716	-	2526	Fgf11	1.239	1.227	4.591	3.507	2.859	2.756	1.69035	1.76169e-07	-0.486021	0.304559
NM_001079909	chr8	25518759	25575718	+	4739	Fgfr1	1.414	1.52	3.588	3.278	2.319	2.093	1.18483	1.157e-06	-0.591889	0.0548884
NM_001164259	chr5	108694229	108706950	+	2375	Fgfrl1	0.86	0.834	1.865	1.563	1.681	1.742	1.07399	0.021515	0.0131288	0.994173
NM_010208	chr4	132974095	133001882	+	3327	Fgr	3.303	3.424	22.969	20.791	20.632	20.066	2.66822	1.16339e-60	-0.047071	0.937981
NM_001289654	chr18	24708623	25133507	+	5757	Fhod3	0.254	0.249	2.789	2.257	1.992	1.472	3.28745	8.29661e-23	-0.482267	0.219411
NR_015505	chrX	50563120	50635321	-	5795	Firre	1.039	1.357	3.67	5.906	1.596	3.06	1.97374	9.62965e-14	-0.976406	0.421041
NM_024169	chr15	98724368	98728198	-	728	Fkbp11	1.122	0.985	4.116	4.608	3.35	2.075	2.0064	0.000744821	-0.633887	0.520597
NM_010219	chr6	128430105	128438656	-	2182	Fkbp4	46.125	41.994	92.599	90.85	79.118	62.02	1.02834	1.16115e-15	-0.327788	0.0999178
NM_012056	chr6	56832059	56879360	+	2999	Fkbp9	2.87	2.995	11.567	9.491	6.242	5.168	1.80929	6.87755e-19	-0.828479	0.000214541
NM_139309	chr4	53714182	53763271	+	3370	Fktn	1.413	1.584	3.567	3.247	2.575	2.611	1.15689	6.09379e-05	-0.338414	0.521739
NM_134080	chr14	7817957	7951587	+	9018	Flnb	6.301	6.1	14.361	14.908	10.899	12.931	1.21054	6.69396e-20	-0.236191	0.424205
NM_001081185	chr6	29433153	29461889	+	9117	Flnc	0.104	0.063	0.289	0.254	0.236	0.144	1.6961	0.0116721	-0.482571	0.736972
NM_153118	chr3	122538719	122619714	-	5187	Fnbp1l	6.612	10.634	24.322	28.712	16.208	22.532	1.60314	1.08329e-05	-0.393511	0.175171
NM_177091	chr3	108853678	108890008	-	5107	Fndc7	0.013	0.022	0.351	0.523	0.248	0.238	4.57399	4.3759e-05	-0.786612	0.495014
NM_010244	chr4	147868979	147870358	+	1378	Fv1	0.444	0.417	3.475	3.45	1.632	1.787	2.98797	4.01742e-08	-0.946568	0.101141
NM_007503	chr9	45406077	45410278	+	551	Fxyd2	5.249	4.01	33.283	21.573	14.372	15.793	2.52464	3.42422e-15	-0.800041	0.0216959
NM_001015099	chr12	51348230	51376986	+	6617	G2e3	2.895	3.478	6.37	7.476	6.817	6.72	1.10182	1.10007e-09	0.0126594	0.990631
NM_013716	chr11	55469752	55500887	+	2671	G3bp1	56.649	57.921	133.415	122.72	113.873	103.113	1.1311	4.84849e-23	-0.18426	0.431105
NM_008088	chr11	67532998	67688992	+	6895	Gas7	8.764	9.423	47.714	44.059	31.111	29.781	2.32353	5.40818e-88	-0.547117	8.90653e-05
NM_018734	chr3	142560044	142573213	+	2635	Gbp3	2.066	1.808	4.648	4.524	3.198	2.592	1.20397	2.05911e-05	-0.602325	0.10288
NM_153564	chr3	142496934	142522344	+	3008	Gbp5	0.452	0.458	1.494	1.364	0.969	1.026	1.62216	0.000879881	-0.461318	0.609543
NM_001083312	chr3	142530336	142550151	+	5591	Gbp7	1.74	2.084	8.232	8.132	5.088	4.229	2.06801	1.38917e-30	-0.760581	7.32415e-05
NM_029509	chr5	105014153	105053561	-	2447	Gbp8	0.181	0.211	0.812	1.424	0.531	0.725	2.45638	0.000448765	-0.781594	0.456223
NM_001161712	chr15	79030874	79042531	+	1752	Gcat	2.971	2.834	7.214	7.287	7.214	7.572	1.2707	7.77058e-07	0.0423601	0.968095
NM_008114	chr2	28609450	28621982	-	1714	Gfi1b	0.079	0.1	3.782	3.059	3.733	3.449	5.24043	2.53229e-11	0.110658	0.931702
NM_013528	chr6	87042846	87092207	+	6227	Gfpt1	7.48	9.236	21.102	19.984	10.286	9.519	1.26929	6.38744e-20	-0.997419	2.09224e-12
NM_008115	chr14	70890107	70979840	+	3476	Gfra2	0.059	0.058	1.78	1.789	2.433	2.929	4.81072	2.4168e-12	0.64482	0.134276
NM_177352	chr9	96119429	96182953	+	2727	Gk5	0.624	0.747	1.589	1.803	1.382	1.373	1.27721	0.00566117	-0.249967	0.840631
NR_045911	chr4	140947666	140957902	-	920	Gm13031	0.185	0.156	3.682	2.443	1.549	1.785	3.8888	5.00942e-06	-0.809128	0.39302
NM_001361166	chrX	169320395	169370140	+	2709	Gm15246	0.063	0.106	0.433	0.805	0.374	0.23	2.75642	0.00359527	-0.977167	0.472643
NR_144495	chr7	98682336	98702928	-	20592	Gm15506	0.013	0.013	0.044	0.081	0.042	0.054	2.19849	0.0314441	-0.326562	0.905831
NR_045069	chr15	79742698	79757394	+	5400	Gm16576	0.082	0.128	0.332	0.476	0.469	0.401	1.89619	0.00973011	0.135442	0.950366
NR_045008	chr10	30603195	30606634	-	3439	Gm20300	0.554	0.409	1.156	1.108	0.847	0.926	1.20227	0.0182125	-0.292512	0.821153
NR_002862	chr14	89896224	89899447	+	3223	Gm5088	1.024	0.73	2.981	3.415	2.329	2.557	1.83938	4.34413e-08	-0.329001	0.588765
NM_001195727	chr7	105375038	105378376	+	1146	Gm5901	0.238	0.326	1.109	1.677	1.023	1.232	2.07898	0.0201093	-0.215525	0.932238
NR_003376	chr11	116434213	116439031	+	1296	Gm7367	17.669	17.847	45.366	34.879	28.034	25.212	1.14404	7.68325e-11	-0.533528	0.0153792
NR_045093	chr15	55099917	55113582	-	930	Gm9920	0.402	0.339	2.172	1.856	1.124	1.13	2.30335	0.00492091	-0.771514	0.552506
NM_013531	chr3	32580332	32616590	-	5990	Gnb4	4.283	4.384	11.887	11.26	7.938	6.376	1.35999	2.29549e-20	-0.623312	0.000504228
NM_016696	chr1	92831645	92860211	+	3597	Gpc1	5.865	4.723	12.542	9.362	12.355	10.444	1.01722	8.17014e-07	0.113961	0.855556
NM_019925	chr12	112850876	112860916	-	2434	Gpr132	0.475	0.637	19.097	16.083	10.893	13.046	4.94332	5.64609e-68	-0.492171	0.052107
NM_031999	chr13	13357620	13393624	-	2972	Gpr137b	10.075	12.36	37.187	31.646	26.997	24.806	1.58794	3.00639e-26	-0.353255	0.0780997
NR_003568	chr13	12614065	12650395	-	2934	Gpr137b-ps	18.938	19.239	49.981	41.969	34.462	30.186	1.2371	9.37094e-20	-0.452644	0.0103844
NM_030720	chr15	103308235	103310438	-	1547	Gpr84	1.979	1.67	4.064	4.126	5.713	5.604	1.14448	0.00334199	0.520895	0.271036
NM_172611	chr15	86057695	86137636	+	4096	Gramd4	1.063	2.2	4.199	3.57	3.449	3.183	1.23089	7.33005e-05	-0.188345	0.774244
NR_153365	chr5	21186267	21291701	+	3406	Gsap	7.532	9.201	22.015	20.548	17.084	15.629	1.32165	2.37489e-18	-0.331863	0.109251
NM_026960	chr15	75862339	75867404	+	1763	Gsdmd	24.916	23.716	95.336	92.547	70.845	61.821	1.92019	2.98519e-50	-0.448221	0.00494292
NM_010361	chr10	75831845	75834881	-	1363	Gstt2	1.922	1.895	4.158	4.42	2.789	1.711	1.13631	0.00489453	-0.879162	0.104174
NM_133994	chr10	75774122	75781414	-	1866	Gstt3	3.209	2.753	8.082	6.126	5.5	4.188	1.21967	1.779e-05	-0.501464	0.226681
NM_148928	chr2	28566245	28583279	-	2791	Gtf3c5	5.474	6.57	20.552	21.739	18.386	16.402	1.78207	7.342e-27	-0.229654	0.43948
NM_198622	chr6	87980421	87981482	-	1059	H1fx	2.667	1.572	11.534	15.899	13.55	13.396	2.67308	2.89366e-15	0.0243877	0.984859
NM_016750	chr3	137864487	137866922	+	1062	H2afz	187.714	190.37	441.18	381.174	405.764	293.782	1.09052	2.3647e-20	-0.183125	0.578532
NM_001159626	chr17	24850667	24864450	+	1090	Hagh	9.521	7.925	44.796	36.481	24.818	17.865	2.15396	3.15825e-29	-0.888704	3.00802e-05
NM_022331	chr8	94386429	94395371	+	1945	Herpud1	4.268	3.88	14.453	13.747	12.833	10.755	1.76299	4.13906e-17	-0.205083	0.646954
NM_008252	chr8	57511843	57515999	+	2685	Hmgb2	34.253	35.206	99.018	86.227	80.801	70.422	1.38505	7.81062e-30	-0.237891	0.273422
NM_001293625	chrX	71555917	71560673	+	1558	Hmgb3	5.394	6.042	16.37	12.563	12.788	10.665	1.30276	8.46975e-09	-0.25798	0.571895
NM_001291439	chr13	119690351	119708260	+	3506	Hmgcs1	6.852	10.002	19.864	18.438	11.845	10.003	1.16341	7.66968e-11	-0.757869	9.79981e-06
NM_016710	chrX	109004537	109013380	-	1899	Hmgn5	6.898	7.979	23.088	22.637	14.595	16.117	1.58917	1.07952e-19	-0.515128	0.0209905
NM_013552	chr11	40701388	40733437	-	3894	Hmmr	6.859	7.989	23.506	19.194	25.909	20.737	1.49298	8.12928e-22	0.181437	0.611117
NM_080462	chr2	24002913	24049379	-	1629	Hnmt	5.911	5.109	21.735	21.112	14.039	11.934	1.9307	1.48262e-22	-0.669556	0.00169214
NM_030014	chr4	95967379	96024274	+	4215	Hook1	0.468	0.477	1.576	0.966	1.826	1.535	1.39942	0.00194887	0.462906	0.483765
NM_016763	chrX	152001896	152004442	+	903	Hsd17b10	39.865	32.924	148.004	146.966	115.549	90.369	1.99049	2.1995e-41	-0.468061	0.00924819
NM_028902	chr17	31944769	32034508	-	2857	Hsf2bp	0.095	0.02	0.365	0.399	0.266	0.207	2.76125	0.0215357	-0.661803	0.773212
NM_011020	chr3	40745613	40790365	+	3537	Hspa4l	4.204	4.925	10.397	10.368	9	8.839	1.15495	1.87707e-10	-0.163318	0.717555
NM_001012401	chr7	30553302	30555439	+	1320	Hspb6	1.237	1.131	2.443	2.615	2.928	2.488	1.07626	0.0487839	0.143959	0.930951
NM_010477	chr1	55077834	55087932	-	2318	Hspd1	91.227	93.879	268.581	242.327	200.005	158.142	1.43497	3.63543e-38	-0.460692	0.00418132
NM_008303	chr1	55088148	55091317	+	762	Hspe1	89.126	88.051	200.526	179.716	146.201	112.004	1.07227	1.12776e-16	-0.50684	0.00474249
NM_019564	chr7	130936203	130985658	+	2028	Htra1	0.487	0.566	31.738	25.1	20.946	18.071	5.69804	2.19715e-80	-0.486579	0.0254517
NM_172015	chr13	49682130	49734267	+	4360	Iars	23.856	25.597	53.888	51.315	45.458	38.186	1.06027	2.73178e-19	-0.278135	0.15267
NM_010493	chr9	21015940	21028814	+	2568	Icam1	13.912	13.946	41.579	37.881	43.592	45.293	1.48309	4.34062e-27	0.219967	0.393771
NM_173011	chr7	80094847	80115350	-	1689	Idh2	28.364	29.19	66.381	51.27	41.653	34.958	1.00038	7.56844e-11	-0.56309	0.00338166
NM_029573	chr9	54586511	54604662	+	2391	Idh3a	21.559	22.78	67.108	62.805	43.56	32.234	1.52173	9.68749e-34	-0.727264	1.40877e-05
NM_008323	chrX	73778963	73786897	-	1316	Idh3g	39.092	39.165	91.235	86.02	66.987	51.304	1.15057	2.15824e-18	-0.53239	0.00305874
NM_194068	chr12	103434189	103440245	+	881	Ifi27	14.83	12.085	109.773	98.699	77.482	54.383	2.9213	3.19717e-74	-0.603776	0.0021085
NM_023065	chr8	70762773	70766663	-	971	Ifi30	141.671	145.319	368.805	308.9	205.422	171.936	1.20878	1.35372e-22	-0.79019	6.43389e-08
NM_010511	chr10	19591949	19610227	+	2101	Ifngr1	20.114	20.202	51.612	42.317	44.567	35.62	1.18929	4.3141e-16	-0.174478	0.633188
NM_025903	chr9	107587718	107593038	+	1966	Ifrd2	10.851	11.327	23.974	21.783	18.674	13.93	1.01556	1.13178e-09	-0.438092	0.0762543
NM_001199843	chr12	86082561	86162459	+	798	Ift43	4.775	5.071	10.368	10.937	8.415	7.777	1.08055	0.00116978	-0.338212	0.604662
NM_010515	chr17	12682406	12769706	-	8879	Igf2r	4.752	5.717	35.365	31.291	24.206	25.39	2.64104	1.7414e-93	-0.367087	0.0375144
NM_001267796	chr18	36300101	36301478	+	1375	Igip	0.965	0.856	2.298	2.345	1.797	1.624	1.30383	0.0201973	-0.40125	0.752354
NM_170599	chr16	38902345	39027157	+	3403	Igsf11	0.56	0.658	2.154	1.703	1.285	0.965	1.63441	3.9947e-05	-0.727229	0.16633
NM_207205	chr3	101377125	101463060	+	7317	Igsf3	0.07	0.075	0.948	0.85	0.714	0.61	3.534	3.00682e-12	-0.389001	0.589698
NM_001123382	chr1	40266586	40316177	+	4795	Il1r1	0.028	0.084	0.435	0.292	0.225	0.171	2.65145	0.0037733	-0.808652	0.557075
NM_013563	chrX	101264385	101268255	-	1653	Il2rg	40.077	46.284	103.257	86.018	108.021	94.542	1.10211	1.08173e-15	0.153726	0.642239
NM_053261	chr18	67289223	67318841	+	1376	Impa2	6.009	7.487	15.198	13.017	13.076	11.503	1.02824	1.17556e-05	-0.143645	0.832566
NM_011830	chr9	108560501	108565566	+	1609	Impdh2	48.299	44.303	125.414	121.767	108.081	91.311	1.38719	1.16129e-27	-0.257502	0.210846
NM_001297596	chr8	81342562	82127917	+	8340	Inpp4b	0.747	0.953	2.523	2.839	4.277	3.796	1.6235	2.96527e-12	0.641372	0.00394019
NM_001033484	chr3	88082051	88121048	+	5636	Iqgap3	6.26	5.54	12.478	11.863	11.1	11.665	1.0154	6.81509e-11	-0.0389188	0.954674
NM_022986	chr9	82829806	82847688	+	1887	Irak1bp1	0.559	0.532	1.847	1.967	1.695	1.236	1.743	0.001281	-0.319495	0.814119
NM_010576	chr2	79255426	79333114	+	9802	Itga4	9.765	12.179	28.399	29.922	22.854	24.245	1.38444	9.08272e-26	-0.251116	0.257286
NM_172944	chr11	73090595	73134834	+	3785	Itgae	0.081	0.121	0.318	0.447	0.276	0.269	1.84472	0.0434512	-0.410261	0.855746
NM_021334	chr7	128129568	128150657	+	3993	Itgax	2.113	2.666	6.991	4.062	3.467	2.821	1.17385	1.69973e-05	-0.75231	0.0238117
NM_010588	chr12	112908590	112929495	-	4026	Jag2	0.473	0.456	1.44	1.367	0.598	1.387	1.5715	0.000184409	-0.433213	0.680878
NM_001205044	chr13	44730774	44921643	+	5649	Jarid2	10.848	13.02	28.289	25.903	18.751	21.439	1.14592	5.58473e-18	-0.374541	0.0638521
NM_008416	chr8	84976909	84978748	-	1837	Junb	53.103	46.881	124.459	121.634	92.494	90.167	1.26929	1.88016e-22	-0.374243	0.0216815
NM_145963	chr7	45816467	45824747	-	2634	Kcnj14	0.233	0.414	1.237	0.68	0.613	0.586	1.53548	0.026173	-0.595022	0.642239
NM_001039105	chr14	61607457	61612833	+	1794	Kcnrg	0.114	0.288	0.872	1.234	0.353	0.97	2.39583	0.00442004	-0.636775	0.703524
NM_175519	chr5	69109285	69341709	-	2885	Kctd8	0	0.02	0.271	0.452	0.395	0.171	5.04993	0.00782678	-0.284771	0.92894
NM_010615	chr19	37376403	37421859	+	4795	Kif11	8.465	10.892	23.674	19.187	23.352	20.895	1.11735	2.04228e-12	0.102367	0.829769
NM_010620	chr9	122951081	123018733	+	4786	Kif15	4.422	6.248	13.455	11.547	11.384	11.925	1.20028	2.93014e-11	-0.0427447	0.950886
NM_009004	chr18	34624936	34633277	+	3452	Kif20a	12.942	12.836	37.914	30.718	39.549	34.151	1.38127	9.53496e-22	0.158406	0.653659
NM_145588	chr7	127027731	127042420	-	2048	Kif22	11.015	9.865	23.189	23.996	22.906	20.043	1.14808	1.70621e-11	-0.0828712	0.8904
NM_134471	chr4	117159636	117182624	-	2808	Kif2c	6.725	6.95	18.607	16.04	19.098	15.647	1.31063	5.70056e-15	0.0577602	0.931319
NM_009769	chr14	99298691	99313409	+	1719	Klf5	0.079	0.033	0.891	1.44	0.424	1.528	4.39985	0.00011885	-0.182915	0.946884
NM_033563	chr1	64035671	64121389	-	1330	Klf7	4.221	3.754	8.792	8.154	7.621	7.827	1.05944	0.000288985	-0.0781109	0.94007
NM_001360395	chr2	69821941	69836651	+	4457	Klhl23	0.252	0.296	0.833	0.504	0.611	0.553	1.2408	0.0388246	-0.123016	0.950886
NM_029436	chr16	20097554	20127744	+	6673	Klhl24	3.075	3.6	9.929	9.2	5.848	5.379	1.48812	1.92812e-21	-0.713132	3.27282e-05
NM_183390	chr16	19946492	19983049	-	2396	Klhl6	6.561	6.54	15.634	12.464	9.995	8.922	1.07097	3.13101e-08	-0.513782	0.0389833
NM_172871	chr4	88718292	88722508	-	4214	Klhl9	4.126	5.897	11.556	9.405	7.675	6.85	1.03445	1.7051e-07	-0.472398	0.0405069
NM_146177	chr7	4740127	4747514	+	2224	Kmt5c	5.232	6.155	13.035	12.344	8.318	9.302	1.15686	1.89009e-09	-0.438497	0.123823
NM_029617	chr2	119047119	119104121	+	6499	Knl1	2.817	4.319	7.729	8.519	7.954	8.65	1.16179	4.36452e-09	0.0882309	0.885831
NM_026412	chr2	118814003	118836212	+	3107	Knstrn	6.724	6.983	16.575	15.859	16.343	15.04	1.21497	4.77681e-14	0.00739536	0.992987
NM_133922	chr6	48395586	48419855	+	6985	Krba1	0.229	0.218	1.539	1.464	0.658	0.78	2.68815	2.18258e-15	-0.967812	0.00399715
NM_001347528	chr14	47649311	47736564	+	4152	Ktn1	4.278	5.246	20.79	19.554	12.153	11.168	2.03756	8.67522e-42	-0.735144	3.35313e-06
NM_001356474	chr2	30185124	30205847	-	1861	Kyat1	0.293	0.432	1.96	1.61	1.26	1.129	2.22285	0.00017539	-0.529876	0.59768
NM_173763	chr3	142701048	142744911	+	2263	Kyat3	0.707	0.697	2.217	1.238	1.414	1.233	1.23682	0.0213074	-0.308328	0.823456
NM_008485	chr1	153122756	153186447	-	5138	Lamc2	0.013	0.022	1.243	0.805	1.19	0.837	5.79318	4.28252e-09	0.0444923	0.979225
NM_010687	chr8	72814598	73353540	-	4637	Large1	1.013	1.04	2.466	2.606	1.639	1.657	1.27297	9.325e-06	-0.563746	0.147395
NM_001040399	chr3	40950631	40977793	+	1693	Larp1b	4.482	4.56	11.063	9.349	6.848	7.506	1.14045	2.59424e-06	-0.447699	0.213215
NM_001033534	chr9	51056780	51077094	-	1776	Layn	0.843	0.986	4.09	3.209	3.139	3.032	1.95827	2.04423e-06	-0.191355	0.864468
NM_027448	chr9	83393416	83441099	-	4225	Lca5	1.015	1.277	2.752	2.289	3.404	3.039	1.11011	0.000276353	0.407076	0.326902
NM_001252659	chr9	21723576	21749918	+	4510	Ldlr	9.242	9.386	21.263	22.833	14.995	16.412	1.21488	4.85803e-18	-0.431894	0.0309868
NM_008501	chr11	4257568	4272514	+	4009	Lif	0.093	0.136	0.999	0.642	0.308	0.582	2.71692	2.90875e-05	-0.801626	0.390989
NM_001081109	chr5	144100436	144188204	+	8098	Lmtk2	2.5	2.459	9.272	9.519	6.09	7.149	1.89375	8.11824e-36	-0.445445	0.0424218
NM_080795	chr5	147016655	147076572	-	4531	Lnx2	3.492	4.11	10.223	9.2	5.327	4.747	1.32085	3.03182e-14	-0.890888	2.09114e-06
NR_037955	chr6	134929092	134951718	+	580	Lockd	0.352	0.841	2.977	2.807	2.185	2.151	2.18511	0.0129357	-0.335393	0.875794
NM_175271	chrX	106920625	106933899	+	4232	Lpar4	0.016	0.054	0.57	0.593	0.442	0.349	3.98539	1.84528e-05	-0.485549	0.726488
NM_027891	chr5	136123066	136136074	-	2162	Lrwd1	11.52	10.539	23.79	23.604	21.025	19.852	1.07614	6.12362e-11	-0.158302	0.691019
NM_146006	chr10	76531605	76557139	+	6305	Lss	1.883	1.698	3.399	4.003	2.577	2.307	1.01896	5.11594e-06	-0.54593	0.0555134
NM_013589	chr12	84783212	84876495	-	6566	Ltbp2	0.466	0.441	2.297	1.88	2.374	2.951	2.16972	2.07349e-13	0.409726	0.309169
NM_134147	chr19	7056768	7198062	+	1262	Macrod1	2.696	2.751	6.53	7.097	6.375	5.022	1.29517	0.000108684	-0.208941	0.820662
NM_019791	chrX	94535474	94542074	-	2737	Maged1	3.269	3.817	8.783	7.175	5.972	4.283	1.13876	4.03619e-07	-0.584979	0.052717
NM_172833	chr18	65430997	65478792	+	4990	Malt1	2.775	3.244	11.208	10.971	7.192	8.331	1.85177	5.29229e-29	-0.455443	0.0454231
NM_011943	chr11	110399102	110513640	+	2073	Map2k6	0.574	0.581	1.571	1.414	1.024	0.792	1.32012	0.0213817	-0.652033	0.495651
NM_001163085	chrX	159988433	160123351	+	4317	Map3k15	3.279	3.862	9.266	7.008	5.371	3.712	1.15615	7.44462e-09	-0.78971	0.00157303
NM_011161	chr15	89142484	89149606	-	2428	Mapk11	1.499	1.288	3.823	3.581	2.205	3.016	1.3749	3.26788e-05	-0.440199	0.449875
NM_001291054	chr2	132816141	132844188	+	3451	Mcm8	1.716	1.971	4.153	3.926	4.195	3.159	1.09909	3.05074e-05	-0.0824769	0.931702
NM_026633	chr17	25863698	25868738	-	809	Mcrip2	7.234	5.285	17.555	17.592	12.764	10.878	1.46225	1.81671e-07	-0.520528	0.145271
NM_001316675	chr11	21556692	21571934	-	1947	Mdh1	41.435	42.213	109.581	91.278	62.246	51.88	1.233	3.27815e-21	-0.761225	7.83495e-07
NM_148922	chr10	118141787	118168999	+	3105	Mdm1	3.846	4.51	8.581	8.779	7.345	6.991	1.01564	4.75953e-07	-0.216516	0.610573
NM_001161791	chr16	3707215	3718124	-	3083	Mefv	0.254	0.4	3.951	3.792	4.161	4.612	3.46819	1.93481e-20	0.253493	0.659645
NM_008591	chr6	17463957	17573980	+	6628	Met	1.822	2.407	9.952	9.208	6.141	5.708	2.14744	2.79467e-36	-0.637582	0.000279276
NM_001045489	chr7	79133768	79149060	-	2004	Mfge8	2.054	1.976	8.078	6.484	6.101	4.85	1.78392	8.95938e-11	-0.348048	0.457862
NM_008595	chr15	78755883	78773445	-	1824	Mfng	1.94	2.675	7.59	6.178	5.852	4.879	1.5452	1.89332e-07	-0.301374	0.590158
NM_172510	chr1	132026621	132068062	-	2649	Mfsd4a	1.028	1.982	2.865	3.602	2.679	2.963	1.07524	0.00496534	-0.144326	0.897952
NM_010798	chr10	75859353	75860250	-	549	Mif	151.222	164.187	411.407	376.27	417.501	324.316	1.29136	1.06762e-26	-0.035397	0.956857
NM_174868	chr3	152273460	152340407	-	5336	Miga1	0.867	1.092	2.271	2.197	1.603	1.563	1.15531	5.72039e-05	-0.44123	0.30789
NM_001025365	chr4	147860778	147868719	-	1801	Miip	2.135	2.247	5.1	6.817	3.588	3.957	1.40945	1.00144e-05	-0.60424	0.169989
NM_016713	chr11	70562881	70614482	+	4829	Mink1	9.688	8.849	20.803	21.891	16.196	18.857	1.18345	1.48122e-16	-0.228659	0.45135
NM_001163006	chr4	139101814	139131113	-	2543	Minos1	12.631	11.951	28.052	24.422	20.042	16.038	1.07021	3.95937e-12	-0.49129	0.0142285
NR_029382	chr14	115044390	115046728	+	2338	Mir17hg	0.859	1.166	3.622	2.828	2.1	3.329	1.62125	1.59765e-05	-0.177261	0.886232
NR_045331	chr2	180385604	180401802	+	2015	Mir1a-1hg	0.321	0.498	1.051	1.6	0.723	1.874	1.62823	0.0127375	0.0302247	0.991624
NR_037224	chr11	106782693	106782759	-	66	Mir3064	13.404	16.523	41.95	36.021	18.238	37.316	1.36745	0.0313777	-0.425597	0.79608
NR_106084	chr3	97690509	97690562	-	53	Mir7225	0	0	6.76	5.53	4.184	3.718	4.93138	0.0487839	-0.615391	1
NM_172578	chr12	65132735	65172580	-	4000	Mis18bp1	4.04	4.914	11.409	9.412	10.794	10.82	1.1847	1.08761e-10	0.112579	0.842985
NM_001081117	chr7	135689788	135716379	-	10059	Mki67	22.47	34.937	74.126	77.773	79.047	65.628	1.38241	1.02298e-05	-0.0194623	0.97769
NM_139311	chr11	97663412	97685458	+	7249	Mllt6	4.473	4.66	13.26	14.102	8.993	12.1	1.55491	2.8244e-28	-0.312992	0.316665
NM_029797	chr3	84087934	84155786	-	864	Mnd1	2.127	1.196	5.429	4.485	5.059	3.953	1.56125	0.00226262	-0.0892902	0.961508
NM_001193309	chrX	139821635	139871654	-	4089	Morc4	0.233	0.168	0.637	0.757	0.566	0.626	1.81685	0.00325869	-0.165505	0.928581
NM_001081323	chr5	124250959	124327972	-	7723	Mphosph9	0.974	1.208	2.666	2.817	2.551	2.602	1.28793	1.69059e-08	-0.0196526	0.985121
NM_001093749	chr9	45055181	45077437	+	3422	Mpzl3	0.318	0.553	1.961	1.77	1.444	1.2	2.05901	1.55995e-06	-0.437681	0.521932
NM_026851	chr14	54426909	54429750	+	405	Mrpl52	60.321	50.663	123.456	121.02	84.313	64.947	1.11103	1.51924e-10	-0.661011	0.00100328
NM_145573	chr6	147042770	147070902	+	1057	Mrps35	12.232	11.267	29.368	27.237	17.801	16.031	1.23917	2.48141e-10	-0.688378	0.0020226
NM_080456	chr16	92058336	92112227	+	775	Mrps6	10.405	8.628	70.905	55.931	35.436	32.838	2.70346	1.64084e-41	-0.835135	2.07115e-05
NM_008630	chr8	94172618	94173567	+	551	Mt2	10.621	9.375	24.652	22.164	28.917	20.8	1.20327	1.41668e-05	0.137443	0.872646
NM_026002	chr15	34082719	34143536	+	4817	Mtdh	19.912	23.657	48.579	44.885	37.66	37.358	1.07293	2.10372e-17	-0.259922	0.188663
NM_016985	chrX	71364760	71419196	+	4617	Mtmr1	5.94	6.495	15.013	14.629	11.505	9.303	1.22503	1.51527e-16	-0.46069	0.0202294
NM_138656	chr8	122433596	122443422	-	1749	Mvd	4.727	4.89	11.957	12.289	8.693	7.379	1.3074	3.66797e-09	-0.53788	0.0591349
NM_008652	chr2	163054635	163084687	+	3686	Mybl2	9.619	7.801	19.874	20.533	20.762	18.878	1.18565	5.93767e-13	0.0259654	0.971852
NM_001303121	chr4	122995931	123002480	+	3296	Mycl	0.041	0.157	12.838	9.505	11.638	10.651	6.76385	1.09885e-43	0.0424397	0.961508
NM_001085378	chr2	155611243	155634307	+	6088	Myh7b	0.184	0.094	0.546	0.786	0.458	0.453	2.22441	9.29274e-05	-0.502689	0.596778
NM_019472	chr15	25622550	25813671	+	8055	Myo10	3.329	4.493	20.923	21.715	11.471	14.627	2.4191	7.10462e-60	-0.64635	0.000823051
NM_001039546	chr9	80165034	80311729	+	7833	Myo6	0.187	0.333	1.51	1.256	0.906	0.788	2.35017	1.87311e-11	-0.653318	0.0933243
NM_001024917	chr5	65763521	65826784	+	5709	N4bp2	1.907	2.594	4.604	5.014	2.358	2.985	1.06956	6.07722e-07	-0.787474	0.00217694
NM_145974	chr11	51643089	51651073	-	2565	N4bp3	1.419	1.018	4.432	3.39	3.322	3.482	1.64596	1.11419e-06	-0.1434	0.886587
NM_019870	chrX	73916870	73921944	-	955	Naa10	18.705	20.614	44.545	50.914	41.527	30.844	1.24946	1.26098e-12	-0.340267	0.255104
NM_030083	chr11	69395791	69396671	+	513	Naa38	18.836	17.565	40.383	41.201	31.553	25.605	1.13835	3.30004e-07	-0.461058	0.138584
NM_001163687	chr5	92257660	92278181	-	2405	Naaa	5.121	6.646	19.585	14.977	21.903	18.747	1.52103	1.69037e-14	0.291209	0.338735
NM_138671	chr4	155562381	155591001	+	2933	Nadk	55.927	54.567	160.5	136.153	151.166	131.062	1.34262	1.79725e-28	-0.0168011	0.979225
NM_001286253	chr15	9071260	9107178	+	1708	Nadk2	4.163	3.428	8.868	10.125	7.938	6.595	1.11338	1.1537e-08	-0.272447	0.434477
NM_026272	chr11	121237236	121255856	+	4399	Narf	2.421	3.555	7.264	5.382	4.443	4.143	1.04808	7.6985e-06	-0.499464	0.0808084
NM_001355411	chr2	80500512	80581182	-	4348	Nckap1	0.438	0.462	1.79	1.73	0.947	0.967	1.94495	1.84841e-07	-0.829236	0.0576876
NM_145602	chr8	95703037	95715119	+	2911	Ndrg4	0.725	0.651	3.1	1.51	1.698	1.41	1.71756	0.000118069	-0.509509	0.507131
NM_026684	chr17	24722067	24724388	-	629	Ndufb10	57.015	59.22	134.591	128.611	98.856	71.106	1.15078	2.74861e-16	-0.581469	0.00332367
NM_025316	chr3	32737063	32751559	+	991	Ndufb5	33.682	28.524	73.824	61.88	55.329	38.173	1.0933	6.23226e-11	-0.487082	0.0424328
NM_133666	chr19	4007499	4012755	-	1596	Ndufv1	35.261	31.538	69.126	79.214	53.389	40.389	1.12379	8.01591e-14	-0.613698	0.00121814
NM_021424	chr9	43744576	43807461	+	5053	Nectin1	1.219	1.034	10.495	11.575	7.917	10.983	3.26591	6.95794e-62	-0.160637	0.791186
NM_001159724	chr7	19724161	19749573	-	1987	Nectin2	4.041	3.394	8.934	8.441	6.743	6.991	1.31686	2.59567e-07	-0.351318	0.381265
NM_010892	chr1	191821473	191833049	+	3187	Nek2	6.235	6.627	15.791	12.763	15.078	14.188	1.12097	1.69953e-10	0.0930706	0.875394
NM_001047159	chr13	3882018	3893581	-	3862	Net1	2.079	2.541	7.869	6.502	3.83	4.158	1.56102	5.72335e-13	-0.7219	0.00291976
NM_001081324	chr8	85636718	85691009	-	5505	Neto2	0.544	0.594	1.42	1.065	0.99	0.942	1.10286	0.00308254	-0.335005	0.668387
NM_001081656	chr17	26414965	26446342	+	6181	Neurl1b	0.611	0.566	6.593	5.775	4.884	5.828	3.36052	1.71386e-51	-0.144842	0.801977
NM_001286260	chr8	107293470	107379517	+	4702	Nfat5	4.544	7.757	12.684	18.777	11.89	13.577	1.27673	0.00607806	-0.211416	0.601307
NM_001177369	chr19	46304737	46312090	+	3029	Nfkb2	11.446	10.782	68.932	75.273	54.17	56.429	2.67011	7.07941e-88	-0.326629	0.100365
NM_010907	chr12	55489409	55492647	-	1571	Nfkbia	11.176	13.499	36.347	53.504	28.289	55.246	1.84134	7.82607e-20	-0.0372293	0.991624
NM_001360906	chr7	30421731	30428746	+	2001	Nfkbid	2.619	3.069	8.074	8.431	5.256	8.55	1.50802	2.43593e-09	-0.190356	0.825733
NM_008690	chr17	45555700	45563168	+	2429	Nfkbie	4.356	4.324	21.389	19.535	17.423	18.738	2.20721	2.5973e-36	-0.120583	0.818204
NM_010917	chr13	13437602	13512275	+	6024	Nid1	0.113	0.105	0.595	0.573	0.358	0.267	2.39751	4.62281e-05	-0.837705	0.269446
NM_025998	chr4	130530131	130574036	-	2543	Nkain1	7.225	7.313	21.263	17.174	15.72	13.856	1.37261	3.0821e-15	-0.321705	0.235596
NM_175532	chr7	108921853	108930158	-	4478	Nlrp10	1.033	0.955	2.91	2.458	1.698	1.848	1.39958	1.43677e-06	-0.539077	0.178069
NM_025403	chr2	112261926	112262898	+	734	Nop10	22.529	24.827	57.691	39.489	39.056	30.512	1.00341	1.91811e-06	-0.425581	0.182082
NM_172203	chrX	134086421	134111854	-	2548	Nox1	0.948	1.16	4.372	2.94	2.163	2.552	1.74284	8.35514e-07	-0.569613	0.263135
NM_001252260	chr11	33152498	33163206	-	1370	Npm1	245.377	252.956	672.434	586.799	553.754	437.828	1.30997	1.97988e-31	-0.295298	0.135598
NM_030689	chr15	79786351	79804709	-	4942	Nptxr	0.461	0.494	1.588	1.759	1.237	1.415	1.76919	6.31498e-07	-0.277676	0.729553
NM_001077407	chr1	62703317	62797091	+	4678	Nrp2	37.756	44.764	181.631	202.384	110.941	126.741	1.96768	5.64609e-68	-0.558237	0.000244444
NM_001113554	chr15	44375227	44428307	-	3432	Nudcd1	5.007	4.925	12.661	9.537	9.017	7.368	1.12811	5.85282e-09	-0.381834	0.193611
NM_025529	chr19	4000580	4002102	+	780	Nudt8	6.5	4.967	12.069	13.069	9.137	7.831	1.10255	0.000628337	-0.516036	0.259411
NM_027191	chr10	88146992	88178395	+	1260	Nup37	10.18	8.176	23.628	18.196	18.855	16.106	1.15362	3.24148e-07	-0.202459	0.692411
NM_019738	chr7	126623246	126625470	-	621	Nupr1	6.904	5.268	18.516	14.841	13.568	13.59	1.43188	8.96282e-06	-0.239816	0.752709
NM_133851	chr2	119618298	119650160	+	2947	Nusap1	7.909	7.732	22.018	16.753	22.25	20.759	1.27714	2.63531e-13	0.208294	0.55668
NM_178751	chr5	136147461	136170656	-	3844	Orai2	6.524	6.383	21.964	19.503	16.481	16.556	1.65265	1.24914e-28	-0.270015	0.267615
NM_148958	chr9	115067279	115232223	+	1860	Osbpl10	0.567	0.509	2.364	1.838	1.499	1.818	1.90495	0.000324727	-0.283919	0.832474
NM_145460	chr14	32085728	32103203	+	2052	Oxnad1	2.106	2.112	6.858	5.856	4.014	3.761	1.55402	3.3829e-08	-0.651826	0.0591807
NM_033321	chr11	73160530	73172687	+	2273	P2rx5	0.18	0.063	2.107	2.665	1.031	1.315	4.23988	8.68183e-11	-0.963337	0.0824697
NM_001287119	chr3	59114623	59153492	-	1612	P2ry14	1.752	1.193	5.537	4.081	2.81	2.2	1.51905	5.82816e-05	-0.829714	0.0640272
NM_173379	chr16	25960323	26105784	-	2231	P3h2	0	0	0.263	0.161	0.114	0.162	5.37636	0.0174675	-0.52784	1
NM_008774	chr15	36595658	36608973	-	2803	Pabpc1	327.431	411.981	926.587	925.189	718.707	609.917	1.29923	2.6721e-26	-0.426873	0.00326391
NM_001356377	chr4	123282911	123298925	+	2967	Pabpc4	14.702	14.798	55.134	49.734	39.502	42.445	1.79591	3.41865e-44	-0.290839	0.16689
NM_008812	chr4	140906360	140952586	+	4740	Padi2	1.809	1.822	15.902	14.085	8.741	7.78	3.01441	5.78492e-70	-0.804132	1.55374e-06
NM_001357363	chr7	97842939	97912381	+	3041	Pak1	15.228	15.58	39.107	35.865	35.228	31.089	1.25349	2.33983e-21	-0.130757	0.716686
NM_021409	chr2	168081004	168101203	+	3394	Pard6b	0.05	0.034	0.298	0.326	0.317	0.155	2.74362	0.0214279	-0.378952	0.898086
NM_001081009	chr13	116854824	117025516	-	3059	Parp8	3.114	4.24	8.008	7.506	6.555	5.797	1.04787	2.24559e-06	-0.274175	0.474774
NM_029249	chr10	88091398	88146941	-	3615	Parpbp	1.788	2.231	5.271	5.225	5.433	5.123	1.3535	1.17615e-08	0.0619414	0.94214
NM_001162946	chr19	4510472	4621752	+	4125	Pcx	0.619	0.675	2.022	2.353	2.688	1.847	1.71388	5.41089e-07	0.0991822	0.931702
NM_001168491	chr19	53903351	53929861	+	2316	Pdcd4	0.955	1.264	5.626	3.951	3.638	3.063	2.06669	7.04967e-10	-0.460337	0.34752
NM_001143849	chr7	101451252	101512829	+	4021	Pde2a	5.932	6.566	63.016	57.553	51.41	47.555	3.23854	2.15563e-140	-0.22987	0.26781
NM_001177982	chr4	102587558	102607262	+	3470	Pde4b	0.608	0.546	2.713	2.168	2.081	1.997	2.06266	5.23965e-09	-0.170048	0.858118
NM_178080	chr3	97738844	97768014	-	6181	Pde4dip	3.275	3.71	27.472	25.775	19.602	17.947	2.89767	1.03403e-102	-0.446258	0.00457503
NM_153422	chr3	122729158	122859374	+	6705	Pde5a	0.198	0.205	0.602	0.622	0.557	0.392	1.55635	0.00176112	-0.316882	0.798534
NM_008808	chr5	138976972	138994953	-	1010	Pdgfa	4.514	3.893	14.19	12.801	8.437	8.876	1.65303	3.47037e-09	-0.579277	0.101539
NM_008810	chrX	160122219	160138430	-	2842	Pdha1	22.568	25.082	64.39	52.609	36.591	27.65	1.26556	1.97262e-20	-0.812165	1.82795e-06
NM_024221	chr14	8165991	8172992	-	1473	Pdhb	28.781	30.236	82.749	74.707	48.6	43.918	1.38661	2.84668e-25	-0.712053	2.84425e-06
NM_172665	chr2	71873224	71903858	+	5172	Pdk1	2.921	3.196	11.286	8.677	7.772	7.086	1.67503	1.47153e-20	-0.367943	0.154062
NM_198308	chr8	111094745	111135144	+	2884	Pdpr	2.961	3.861	8.414	8.989	5.327	6.012	1.3208	1.22061e-09	-0.560267	0.0409316
NM_001040136	chr7	120659296	120670343	-	1609	Pdzd9	0.909	1.32	2.693	2.469	1.654	1.429	1.1706	0.0172727	-0.694839	0.336017
NM_001042407	chr4	155067030	155072406	+	1639	Pex10	3.01	2.329	11.109	8.326	5.334	5.43	1.82889	8.63907e-11	-0.793065	0.0104583
NR_028114	chr2	92374676	92381220	+	1160	Pex16	11.733	8.51	20.471	24.369	14.391	12.06	1.16025	2.61097e-07	-0.747689	0.00137388
NM_001162416	chr1	130697017	130714576	-	2367	Pfkfb2	2.487	3.965	13.582	13.222	7.441	6.354	1.89528	7.66256e-23	-0.838897	2.03421e-07
NM_001252571	chr2	30266819	30282149	+	1225	Phyhd1	0.778	0.679	5.637	6.46	3.051	3.136	2.96613	3.12866e-13	-0.950564	0.0174384
NM_172453	chr9	65587160	65595967	+	3716	Pif1	1.016	1.413	3.638	4.443	3.614	4.083	1.70421	1.65575e-09	-0.020532	0.988465
NM_001355586	chr4	116222747	116303056	+	4685	Pik3r3	0.16	0.123	0.508	0.417	0.48	0.343	1.60462	0.016791	-0.149066	0.943156
NM_145478	chr15	88862194	88865726	+	2411	Pim3	2.724	2.559	7.768	9.239	5.544	5.244	1.65589	6.67714e-12	-0.603262	0.0389833
NM_011256	chr5	124118689	124249760	-	6926	Pitpnm2	0.216	0.199	1.42	1.782	0.796	1.005	2.92798	9.48602e-16	-0.775711	0.0506736
NM_001083110	chrX	99465734	99470735	-	2696	Pja1	8.733	7.898	19.706	17.576	11.867	8.916	1.12197	1.73548e-11	-0.781307	8.24261e-05
NM_023196	chr3	129878606	129895825	+	1555	Pla2g12a	1.247	1.716	3.393	3.121	3.096	2.26	1.11652	0.0108672	-0.22799	0.853923
NM_013738	chr12	78888697	78906938	-	1540	Plek2	0.11	0.019	1.481	0.888	1.378	0.554	3.81535	0.000399878	-0.231348	0.928488
NM_011121	chr7	122159435	122169884	+	2202	Plk1	16.085	14.792	34.57	30.245	35.92	35.642	1.03909	1.55278e-11	0.200311	0.498749
NM_008882	chr1	194619829	194816868	+	11001	Plxna2	1.627	2.069	3.556	4.109	2.37	2.322	1.02587	5.20788e-08	-0.654027	0.00217539
NM_021451	chr18	66458604	66465558	+	2649	Pmaip1	1.053	1.549	7.648	4.918	3.157	4.016	2.2278	2.77023e-13	-0.742791	0.0407025
NM_001033225	chr4	33245423	33248787	-	1921	Pnrc1	10.45	11.458	38.067	36.11	28.56	24.189	1.72993	2.13597e-30	-0.438471	0.023724
NM_001347603	chr13	96480687	96519187	-	3814	Polk	2.65	3.499	6.354	6.6	5.266	4.288	1.04471	9.671e-07	-0.378896	0.210129
NM_008908	chr18	53406341	53418007	-	1279	Ppic	0.718	0.404	4.228	3.845	1.857	2.028	2.80652	6.64937e-08	-0.98305	0.0692652
NM_134084	chr14	25694170	25700466	+	1539	Ppif	6.19	5.706	13.906	13.818	7.368	6.252	1.19558	6.95551e-08	-0.972038	7.28723e-05
NM_027982	chr3	104781056	104786017	+	1708	Ppm1j	0.657	0.706	2.975	3.108	1.892	1.73	2.11402	5.05632e-06	-0.698703	0.25221
NM_178726	chr3	69316918	69555396	+	3948	Ppm1l	0.965	1.01	7.401	6.574	5.135	4.932	2.78922	4.63231e-33	-0.417012	0.135013
NR_015606	chr1	134779723	134803721	-	3063	Ppp1r12b	0.844	0.75	7.348	8.038	6.277	7.73	3.24981	7.21905e-34	-0.0750902	0.931214
NM_001161362	chr9	101104989	101251832	-	6902	Ppp2r3a	0.971	1.331	15.192	17.062	11.51	12.618	3.77456	1.06949e-103	-0.362124	0.10288
NM_001252476	chr7	44976755	44986420	-	1297	Prmt1	29.906	30.844	71.475	73.847	61.154	50.156	1.22966	8.89844e-19	-0.33262	0.118348
NM_178695	chr2	104830741	104849850	-	2838	Prrg4	0.324	0.698	4.339	3.798	4.811	4.339	2.91832	1.65726e-15	0.226336	0.719862
NM_177420	chr19	15905123	15925059	-	2161	Psat1	20.909	20.823	47.345	42.709	44.282	34.981	1.08038	5.1476e-15	-0.132025	0.758707
NM_028627	chr19	46312087	46327156	-	3880	Psd	0.438	0.325	2.619	3.45	2.041	3.072	2.98018	2.97095e-16	-0.17648	0.863473
NM_016883	chrX	140948425	140956711	-	1449	Psmd10	16.179	16.656	62.112	54.885	42.759	32.362	1.802	1.75735e-34	-0.587842	0.00192565
NM_013831	chr18	77794550	77882879	+	2245	Pstpip2	6.593	8.117	16.903	15.754	17.115	14.993	1.11912	1.25703e-09	0.0304077	0.971238
NM_008957	chr13	63508328	63565735	-	7280	Ptch1	0.939	1.198	2.55	2.17	1.479	1.845	1.10968	7.7155e-06	-0.443161	0.254835
NM_001093750	chrX	155569736	155623327	-	6484	Ptchd1	0.572	0.739	4.561	4.5	3.131	3.454	2.74566	1.94445e-33	-0.401421	0.161464
NM_011197	chr3	101040236	101110166	-	5775	Ptgfrn	0.271	0.393	1.41	1.184	1.146	0.921	1.92026	6.90244e-07	-0.269481	0.759693
NM_008979	chr3	103860277	103912252	+	2725	Ptpn22	11.275	12.658	47.288	43.203	36.5	28.898	1.88898	4.27602e-44	-0.416745	0.0273413
NM_008983	chr10	28074820	28597397	+	6143	Ptprk	0.033	0.061	0.318	0.133	0.134	0.112	2.1591	0.0324121	-0.794471	0.660646
NM_008985	chr1	75247041	75264208	-	3510	Ptprn	0.601	0.777	2.005	1.921	1.002	1.497	1.47364	0.000108107	-0.587326	0.32832
NM_001252453	chr17	56412426	56476480	-	5610	Ptprs	8.467	6.558	16.739	15.569	15.652	24.45	1.08917	1.88144e-11	0.365127	0.721709
NM_029423	chr8	27138773	27174646	-	6395	Rab11fip1	2.059	2.307	6.953	6.564	6.167	6.367	1.59977	8.24016e-22	-0.00104689	0.998251
NM_001159482	chr11	78188427	78192193	+	1363	Rab34	8.063	8.822	18.712	16.272	14.13	11.034	1.01907	1.32293e-06	-0.424227	0.173726
NM_001359645	chr10	116905780	116950453	-	2850	Rab3ip	1.552	1.873	3.874	3.44	2.99	2.546	1.06835	0.000427633	-0.345835	0.534548
NM_001145836	chr2	28533464	28553082	+	3570	Ralgds	1.687	1.648	7.445	7.134	7.977	8.784	2.05596	3.95811e-21	0.269173	0.460335
NM_054050	chr2	29619720	29740363	+	5811	Rapgef1	15.897	14.519	32.624	33.777	20.818	22.627	1.09585	5.4801e-17	-0.55319	0.000747886
NM_001045513	chr1	60483185	60566765	-	9102	Raph1	4.116	6.321	10.203	11.976	5.356	6.014	1.0644	1.36246e-08	-0.90687	4.81513e-07
NM_027760	chr6	145808383	145817584	+	1727	Rassf8	4.256	4.138	11.769	11.956	8.162	7.378	1.46906	1.24713e-10	-0.554878	0.0507327
NM_001110830	chr15	77078990	77153812	-	6547	Rbfox2	0.686	0.609	2.513	2.308	1.664	2.388	1.86589	2.4769e-12	-0.184591	0.820662
NM_173867	chr4	140701473	140723220	+	3752	Rcc2	48.353	46.909	104.074	98.369	78.625	83.794	1.05789	4.30965e-20	-0.258983	0.203902
NM_025654	chr11	101627949	101636081	+	1089	Rdm1	1.687	1.607	3.918	2.991	3.287	3.106	1.03286	0.0459377	-0.0469914	0.980793
NM_001290457	chr7	19606223	19629438	-	2181	Relb	3.541	2.947	16.339	18.785	12.49	12.753	2.41456	5.05089e-31	-0.426031	0.100029
NM_177073	chr7	100845848	100863413	-	2804	Relt	1.602	1.218	4.031	4.123	2.881	2.506	1.50273	8.26546e-07	-0.535511	0.179525
NM_011263	chr5	77265494	77283697	+	4260	Rest	6.965	8.724	16.577	16.475	11.971	13.891	1.04711	2.28589e-11	-0.294558	0.277198
NM_011267	chr1	153740353	153745468	+	2328	Rgs16	0.292	0.271	1.455	0.909	0.898	0.494	2.04694	0.00192706	-0.705856	0.518487
NM_001291818	chr11	32209585	32222293	-	2800	Rhbdf1	0.559	0.502	1.501	1.931	0.781	1.173	1.66162	0.000337874	-0.712179	0.310018
NM_175092	chr5	123118180	123132629	-	2136	Rhof	2.31	1.814	13.099	11.938	9.254	8.563	2.57001	9.93287e-28	-0.435695	0.111803
NM_030259	chr5	124463265	124478235	-	1254	Rilpl2	18.993	17.919	43.483	44.098	24.982	21.395	1.21787	3.5317e-14	-0.862843	1.18147e-06
NM_145495	chr19	5050808	5057071	+	4164	Rin1	0.458	0.786	1.987	1.908	1.993	2.579	1.61269	1.37965e-05	0.294913	0.680221
NM_001164107	chr14	55784995	55788857	-	1855	Ripk3	21.937	20.591	60.493	48.174	76.637	61.233	1.31909	6.46028e-18	0.397129	0.05739
NM_172612	chr15	98669205	98677461	-	2196	Rnd1	0.527	0.314	2.106	2.239	2.106	1.391	2.36087	3.69854e-06	-0.263781	0.828415
NM_029219	chr4	129058271	129084526	+	2521	Rnf19b	25.954	26.091	91.724	83	70.539	62.251	1.71756	5.06207e-45	-0.34136	0.0491563
NM_029751	chr8	70894722	70897443	-	1284	Rpl18a	388.981	310.128	671.277	760.174	666.506	550.17	1.00357	1.40212e-11	-0.184992	0.507453
NM_001347226	chr3	28805508	28807424	+	480	Rpl22l1	43.453	40.774	128.121	111.067	122.481	84.49	1.4739	1.90681e-19	-0.162627	0.749503
NM_001330702	chr12	100548440	100725120	-	5622	Rps6ka5	2.094	2.455	5.84	5.115	4.84	4.883	1.23912	2.11908e-10	-0.118395	0.847249
NM_011029	chr9	120127766	120132369	+	1852	Rpsa	479.619	473.274	1028.43	1033.93	1005.48	780.779	1.08512	9.22478e-24	-0.157711	0.59802
NM_019662	chr8	104628066	104631321	-	1568	Rrad	2.105	2.288	10.179	10.156	12.969	11.037	2.17044	1.34897e-15	0.292126	0.481946
NM_025846	chr7	114046782	114117781	-	2267	Rras2	1.111	1.025	3.262	3.06	1.998	1.478	1.53626	3.56304e-05	-0.811771	0.0830323
NM_016759	chr11	102393403	102402939	+	2417	Rundc3a	0.38	0.582	1.159	1.361	0.891	0.734	1.30547	0.0209593	-0.543026	0.597166
NM_001042607	chr9	102834920	102908307	+	3241	Ryk	2.541	2.028	5.176	4.924	5.737	4.63	1.11638	1.16111e-05	0.0915557	0.915602
NM_001081085	chr2	25372035	25378213	+	3398	Sapcd2	0.971	0.794	2.569	2.674	2.629	2.329	1.54099	5.72967e-06	-0.0271497	0.984631
NM_001081411	chr3	41626705	41742514	-	2997	Sclt1	2.43	2.02	4.913	4.271	3.868	2.947	1.01576	0.000188748	-0.376646	0.408624
NM_011519	chr12	8771396	8793687	+	3049	Sdc1	20.288	18.824	56.557	44.562	45.036	36.242	1.33838	5.08136e-20	-0.260441	0.325938
NM_025848	chr9	50596340	50603849	-	1279	Sdhd	49.747	52.683	134.775	111.578	77.89	69.425	1.23573	4.12467e-20	-0.685432	1.21226e-05
NM_025468	chr18	65800578	65817657	+	762	Sec11c	50.412	49.222	144.528	131.336	136.723	99.549	1.43912	1.31449e-25	-0.173717	0.648478
NM_172702	chr4	130253497	130275586	-	1864	Serinc2	0.164	0.062	4.875	3.285	7.63	7.54	4.90654	3.11288e-14	0.979007	0.00183152
NM_027971	chr1	106934449	106957081	+	1680	Serpinb12	0.284	0.273	1.105	1.144	1.565	0.821	2.01254	0.0103914	0.116804	0.964694
NM_001159748	chr1	107590006	107606150	+	1223	Serpinb8	8.513	8.4	34.81	30.357	20.384	21.051	1.86891	7.61817e-35	-0.529984	0.0027311
NM_175465	chr2	77180340	77280592	-	8915	Sestd1	4.16	4.819	10.72	11.186	10.045	9.562	1.25897	8.19283e-19	-0.105172	0.815985
NM_001252566	chr7	126950535	126970606	+	3741	Sez6l2	0.346	0.284	1.08	0.775	0.931	1.097	1.58231	0.00428724	0.189123	0.903506
NM_001177867	chr1	57985340	58025897	+	4309	Sgo2a	3.538	4.655	10.477	9.009	10.387	9.397	1.19722	6.56851e-12	0.0702559	0.911228
NM_001025571	chr3	87846755	87855722	+	4725	Sh2d2a	0.029	0.024	0.227	0.152	0.087	0.097	2.83577	0.0333178	-0.953162	1
NM_011369	chr8	4735976	4779567	-	2154	Shcbp1	5.687	5.729	13.232	11.566	14.544	12.013	1.09157	6.58488e-08	0.151687	0.787624
NM_009171	chr11	60788897	60811265	-	2051	Shmt1	3.252	2.994	9.894	10.432	9.05	7.029	1.67868	6.09743e-13	-0.288388	0.496874
NM_001252316	chr10	127517123	127522444	-	2282	Shmt2	23.29	22.787	55.055	52.775	46.487	41.789	1.20006	5.22239e-20	-0.229622	0.320267
NM_001114312	chr19	58973358	59076069	-	4062	Shtn1	19.936	23.314	48.804	42.589	40.964	35.239	1.05058	1.14963e-15	-0.20741	0.404174
NM_001355055	chr7	141091175	141100546	-	1606	Sigirr	1.186	0.911	2.272	2.271	1.913	1.595	1.05127	0.043702	-0.254791	0.856553
NM_031181	chr7	43651070	43660161	-	1840	Siglece	0.425	0.312	1.629	1.221	1.412	2.017	1.9006	0.00413134	0.330362	0.821153
NM_001081028	chr7	29320378	29505460	-	7688	Sipa1l3	4.855	4.535	11.897	14.326	7.495	9.393	1.45418	2.59726e-20	-0.575131	0.0107949
NM_025377	chr11	87109261	87122974	+	1343	Ska2	3.699	4.808	9.12	8.948	11.675	8.118	1.05492	0.000220535	0.180558	0.820662
NM_001355480	chr2	164960846	164999731	+	5686	Slc12a5	0.09	0.146	0.613	0.727	0.256	0.445	2.5784	5.99201e-06	-0.967544	0.17823
NM_054055	chr2	165405295	165473197	-	3209	Slc13a3	1.251	1.207	3.796	3.258	2.201	2.169	1.48873	6.20161e-07	-0.632202	0.0966275
NM_009201	chr7	16781346	16798274	+	2747	Slc1a5	13.389	13.309	49.992	50.22	27.271	29.001	1.87953	2.42361e-46	-0.774712	4.79576e-07
NM_001007570	chr8	70184340	70212281	-	3162	Slc25a42	0.721	0.762	2.225	2.194	0.912	1.277	1.53962	4.18759e-05	-0.942887	0.0466002
NM_007451	chrX	36795597	36798808	+	1289	Slc25a5	161.467	162.967	459.916	399.393	308.135	244.975	1.37483	1.21155e-32	-0.583041	0.000151851
NM_007885	chr18	61196854	61211596	-	3857	Slc26a2	5.946	7.559	13.774	15.334	12.261	10.728	1.08194	3.58702e-10	-0.288547	0.287352
NM_175121	chr15	96687392	96699728	-	4640	Slc38a2	22.322	26.428	85.708	78.448	84.03	71.77	1.72358	3.26329e-46	-0.0217722	0.97318
NR_110981	chr2	91061781	91070315	-	1972	Slc39a13	6.867	6.738	20.746	16.812	15.774	13.305	1.41469	1.41128e-15	-0.329072	0.218884
NM_001159633	chr4	53440413	53550164	+	1923	Slc44a1	12.421	15.072	33.556	29.18	31.445	29.543	1.12562	1.92788e-13	0.00703085	0.992987
NM_001360517	chr14	14703025	14799943	+	7255	Slc4a7	7.504	9.074	54.977	55.353	56.441	60.589	2.70553	2.7484e-107	0.143407	0.655827
NM_021530	chr15	100761747	100823971	+	11766	Slc4a8	0.02	0.059	0.166	0.177	0.108	0.078	2.02721	0.0102791	-0.834513	0.482396
NM_001347433	chr6	121343076	121365773	+	2275	Slc6a12	0.179	0.353	39.875	29.69	26.469	25.592	6.96595	1.62537e-79	-0.358217	0.147927
NM_144512	chr6	121300288	121337721	+	2144	Slc6a13	0.159	0.054	1.443	0.608	1.374	0.842	3.27862	0.000360753	0.177411	0.937595
NM_010484	chr11	76998597	77032343	+	2731	Slc6a4	0.025	0.021	6.691	4.353	8.003	6.205	7.892	1.02552e-12	0.416217	0.313496
NM_008135	chr4	117835258	117869305	+	3256	Slc6a9	0.073	0.256	0.59	0.53	0.584	0.514	1.66738	0.0435478	0.0139079	0.996296
NM_001044740	chr8	40862367	40922070	+	7706	Slc7a2	0.742	0.886	2.232	1.564	2.179	2.122	1.18813	2.19325e-05	0.240049	0.686267
NM_001355218	chr2	180456245	180474850	+	2979	Slco4a1	2.193	2.235	23.115	16.267	15.78	16.766	3.12082	6.15658e-52	-0.2122	0.618171
NM_001177839	chr2	131491862	131525183	+	1404	Smox	23.847	20.746	54.289	44.606	58.344	53.725	1.12757	7.94005e-14	0.237234	0.344279
NM_001359185	chrX	157443851	157491368	-	3402	Sms	14.562	21.586	39.027	35.018	32.542	20.946	1.00603	1.75608e-09	-0.429885	0.0810719
NM_019776	chr6	28480348	28888832	+	3456	Snd1	32.272	36.096	79.482	80.89	57.376	49.105	1.20277	5.70053e-24	-0.538689	0.000257513
NR_038073	chr18	35553410	35558316	+	1147	Snhg4	2.165	1.952	5.992	3.975	3.756	4.552	1.23846	0.00399636	-0.197782	0.878713
NR_024068	chr2	26637176	26640244	-	738	Snhg7	0.876	0.661	2.516	3.133	1.502	3.337	1.8029	0.0146468	-0.153636	0.950886
NM_178374	chr9	56950924	56983199	+	1327	Snupn	3.231	4.044	8.469	8.786	8.45	6.879	1.21417	3.56304e-05	-0.120817	0.901643
NM_001361577	chr6	51545293	51590670	+	2363	Snx10	28.496	30.094	82.405	70.55	52.896	39.551	1.32988	2.74862e-25	-0.658364	0.000123936
NM_007707	chr11	117966087	117969366	-	2720	Socs3	0.638	0.496	2.946	2.766	2.62	2.716	2.28449	4.69914e-09	-0.0374841	0.979225
NM_017407	chr11	78301591	78322454	+	3796	Spag5	3.872	4.589	10.271	8.794	10.022	9.793	1.14176	9.4119e-10	0.112495	0.845558
NM_001310594	chr14	60732904	60764556	+	5466	Spata13	1.5	1.475	6.609	6.298	4.491	3.49	2.08487	9.01311e-27	-0.640761	0.00408355
NM_026282	chr9	21755440	21760303	-	1361	Spc24	6.425	4.301	14.097	15.578	13.569	10.061	1.4425	2.69314e-08	-0.278967	0.548214
NM_029701	chr8	54520433	54529998	-	3459	Spcs3	23.126	26.366	58.46	50.136	48.224	38.848	1.10427	2.54934e-17	-0.265691	0.247152
NM_016907	chr2	119237360	119249513	+	2261	Spint1	0.06	0.152	0.749	0.893	0.35	0.61	2.89882	0.00135719	-0.692588	0.642239
NM_009259	chr7	127133694	127137823	-	3747	Spn	6.039	5.039	26.749	25.831	15.487	13.654	2.2181	1.08735e-46	-0.797816	1.96487e-07
NM_029932	chr11	72498156	72550246	-	1805	Spns3	0.283	0.079	0.866	1.065	0.737	1.001	2.29463	0.00964978	-0.0919582	0.976482
NM_033524	chr2	117121071	117182277	+	6308	Spred1	39.759	42.477	88.151	92.264	59.069	54.323	1.10624	1.72096e-22	-0.616396	5.39107e-06
NM_009272	chr4	148591513	148594619	+	1319	Srm	31.136	27.805	68.431	63.751	60.134	50.34	1.13534	1.43395e-14	-0.205983	0.469123
NM_011176	chr9	31088590	31131799	-	3996	St14	0.341	0.402	4.157	3.724	2.235	2.786	3.37571	1.9968e-25	-0.588535	0.0912064
NM_001244693	chr1	6487231	6860940	+	5795	St18	0.951	1.164	4.913	5.255	3.127	2.584	2.23773	4.92342e-25	-0.785967	0.000500579
NM_001289629	chr6	17743592	17943023	+	1858	St7	1.52	1.761	4.102	3.506	3.256	2.846	1.19213	0.000709013	-0.285995	0.719553
NM_009183	chr1	95587682	95667594	-	5406	St8sia4	5.067	5.68	14.395	12.886	13.664	12.24	1.31437	1.14824e-18	-0.0198034	0.978683
NM_133774	chr18	33199138	33213862	-	5306	Stard4	3.027	3.537	7.889	7.224	5.994	5.322	1.17483	2.98268e-11	-0.363775	0.147714
NM_139308	chr2	127270229	127298934	+	3108	Stard7	13.641	16.02	36.902	32.693	23.431	21.005	1.20114	1.33998e-17	-0.591785	0.000244444
NM_001162540	chr7	139103638	139213307	-	1869	Stk32c	0.036	0.215	0.976	0.958	1.424	1.177	3.09911	0.000459896	0.421993	0.760053
NM_009261	chr2	37569868	37662342	-	16396	Strbp	0.49	0.614	1.325	1.096	1.055	0.849	1.10049	3.05346e-06	-0.273798	0.547062
NM_001037740	chr6	29917013	29959680	+	5262	Strip2	0.142	0.087	1.43	1.702	0.783	0.78	3.76429	5.18359e-15	-0.922231	0.0269539
NM_011504	chr3	108793180	108840502	-	2385	Stxbp3	10.7	13.32	33.666	30.041	22.565	19.083	1.37755	9.47079e-19	-0.559024	0.00183152
NM_019879	chr6	73248505	73276907	+	1381	Suclg1	27.447	27.347	57.457	55.324	38.603	30.841	1.01282	1.39515e-12	-0.646861	0.000239751
NM_032400	chr3	60081869	60087566	+	1567	Sucnr1	0	0	1.642	1.392	1.617	1.069	7.68163	4.94272e-06	-0.133093	0.951969
NM_178652	chr17	44777166	45119290	+	1480	Supt3	3.196	4.13	9.97	9.814	5.458	4.793	1.39605	1.61921e-07	-0.893382	0.00243954
NM_001356461	chr1	182764216	182896589	+	3040	Susd4	0	0	0.193	0.289	0.229	0.151	6.00252	0.00291284	-0.328338	1
NM_001276680	chr3	103576126	103645567	+	1850	Syt6	1.655	1.629	7.219	7.147	4.144	3.994	2.09508	7.85496e-13	-0.761545	0.0178393
NM_001347637	chr7	130692556	130764784	+	3656	Tacc2	1.126	1.225	3.706	3.492	2.695	2.605	1.5127	1.90672e-08	-0.399248	0.33201
NM_001100449	chr18	14783245	14900359	+	5132	Taf4b	1.856	2.119	4.456	3.953	3.629	2.982	1.04982	1.73759e-06	-0.294424	0.461648
NM_009317	chr4	53779705	53786885	+	1140	Tal2	0.06	0.126	1.286	0.514	0.75	0.835	3.05353	0.020508	-0.0879172	0.980802
NM_138583	chr16	18300825	18343932	-	1503	Tango2	7.81	8.611	18.79	15.709	10.011	10.072	1.05684	2.69802e-07	-0.713345	0.00310269
NM_011529	chr2	61578586	61654169	+	2006	Tank	14.892	15.422	39.783	36.431	28.834	22.738	1.20546	5.17525e-17	-0.458763	0.0173721
NM_001159907	chr8	126426652	126475065	-	5029	Tarbp1	1.962	2.134	4.074	4.863	4.73	4.342	1.10137	9.23104e-07	0.0737771	0.928581
NM_172310	chr7	65644898	65692093	+	3173	Tarsl2	2.413	2.605	6.231	5.953	4.952	3.912	1.24924	4.96322e-08	-0.408025	0.239704
NM_001347625	chr11	119143045	119228499	-	6969	Tbc1d16	2.505	2.458	6.23	6.267	4.504	4.825	1.30303	2.50546e-14	-0.36471	0.151329
NM_029057	chr10	121263820	121311396	-	5888	Tbc1d30	0.052	0.063	0.31	0.321	0.237	0.173	2.29228	0.00542442	-0.551639	0.737408
NM_001081278	chr14	101442360	101609191	-	6620	Tbc1d4	1.12	1.582	3.095	3.424	1.651	1.761	1.24051	1.75663e-07	-0.875452	0.000619584
NM_018775	chr1	39371496	39478747	-	4417	Tbc1d8	2.688	2.579	6.939	6.466	4.884	4.818	1.32438	1.24455e-11	-0.415671	0.120848
NM_146008	chr10	84576947	84614355	+	2388	Tcp11l2	1.054	1.118	8.525	6.246	4.802	3.452	2.7268	7.96997e-21	-0.784637	0.0123913
NM_029056	chr12	111971559	112068854	+	4771	Tdrd9	0.086	0.12	1.024	0.635	0.438	0.372	2.97422	1.42162e-06	-0.981622	0.151825
NM_001040400	chr3	133463677	133544390	-	9168	Tet2	2.605	2.967	6.541	7.566	4.581	6.895	1.31641	9.96654e-16	-0.237056	0.858282
NM_031182	chr16	4544661	4559720	-	2104	Tfap4	2.555	2.742	6.92	6.516	4.953	5.244	1.31353	6.2405e-07	-0.341691	0.459049
NM_031198	chr6	16833381	16898441	-	1770	Tfec	2.903	3.356	7.729	6.679	8.268	7.05	1.16599	2.62476e-05	0.141152	0.861459
NM_013898	chrX	134537256	134541670	+	1217	Timm8a1	12.302	13.747	31.743	25.609	22.072	18.564	1.10725	6.68416e-09	-0.442485	0.0927396
NM_001198985	chr19	24094502	24174189	-	4646	Tjp2	7.126	7.276	17.661	17.174	11.638	10.842	1.24537	1.77491e-18	-0.576733	0.000596299
NM_133739	chr9	7764077	7794332	+	2863	Tmem123	30.543	32.556	79.926	65.919	70.997	60.664	1.17862	1.92599e-19	-0.0924586	0.845112
NM_001002267	chr9	123259057	123260789	-	1730	Tmem158	1.337	1.427	7.55	6.325	4.248	4.594	2.2991	4.08907e-13	-0.592939	0.122808
NM_001164208	chr6	48833812	48841374	-	1059	Tmem176b	2.121	1.87	31.835	38.502	17.708	17.83	4.15849	1.14581e-59	-0.933334	8.09679e-06
NM_025915	chr11	69396516	69398234	-	1581	Tmem88	1.571	1.87	4.265	4.099	3.266	2.617	1.24195	0.00107012	-0.457161	0.481255
NM_009397	chr10	19000910	19015410	-	4411	Tnfaip3	2.044	2.082	6.905	6.039	3.239	3.536	1.61823	2.16434e-15	-0.872613	0.000129545
NM_025566	chr17	56162491	56173955	+	2361	Tnfaip8l1	1.009	1.276	2.608	2.51	2.241	2.031	1.12871	0.00469159	-0.205685	0.854826
NM_001077509	chr4	150927999	150946102	+	2105	Tnfrsf9	0.016	0.027	2.894	1.996	2.137	1.591	6.34714	6.25853e-08	-0.345121	0.73837
NM_001199276	chr11	54910787	54962940	-	2647	Tnip1	16.183	16.11	52.902	53.237	50.811	48.594	1.68241	1.15266e-38	-0.0425612	0.937981
NM_009405	chr7	142442468	142444405	+	659	Tnni2	2.375	1.655	7.661	5.535	5.095	3.239	1.69141	0.000821144	-0.606851	0.455959
NM_001357543	chr11	90645690	90687601	-	2059	Tom1l1	0.958	1.031	5.094	5.662	4.231	3.604	2.40691	5.15077e-13	-0.402508	0.415107
NM_001164252	chr9	67022593	67043871	-	1665	Tpm1	24.706	22.837	66.907	62.356	62.877	46.96	1.40667	1.36978e-24	-0.184179	0.592179
NM_001326601	chr2	34941750	34961772	-	3754	Traf1	1.749	1.605	41.771	38.969	34.621	34.037	4.56839	1.3881e-172	-0.183439	0.48455
NM_009422	chr2	25517982	25546940	-	3031	Traf2	5.736	5.293	15.217	14.043	13.952	11.463	1.38598	1.1175e-15	-0.149618	0.748842
NM_001286122	chr12	111166370	111267155	+	6962	Traf3	3.973	4.369	10.494	9.529	10.533	12.396	1.22573	1.63923e-16	0.261405	0.374183
NM_030706	chr3	84160439	84220877	-	7176	Trim2	0.223	0.208	1.044	1.008	1.051	1.643	2.21027	2.00058e-08	0.460623	0.434513
NM_025863	chr3	69035294	69044742	-	2915	Trim59	5.428	5.7	12.962	10.278	13.083	11.322	1.0289	1e-07	0.127165	0.825487
NM_001310481	chr15	50654759	50889049	-	9864	Trps1	3.329	3.951	8.015	8.261	6.333	7.244	1.14069	1.61156e-14	-0.200036	0.55879
NM_029321	chr12	9029997	9036394	+	995	Ttc32	4.035	4.211	9.821	9.426	6.654	6.337	1.19436	0.000143477	-0.508331	0.271434
NM_027238	chr4	83220301	83324189	-	8742	Ttc39b	1.117	1.261	7.59	7.101	4.598	4.459	2.59539	3.05887e-54	-0.640669	0.000257207
NM_029774	chr2	35751226	35979624	-	3180	Ttll11	0	0	0.277	0.205	0.239	0.124	6.05519	0.00241621	-0.387484	1
NM_001289494	chr5	72695978	72752777	-	2178	Txk	0.109	0.026	0.389	0.434	0.48	0.332	2.5278	0.0483441	0.0318461	0.993371
NM_001357407	chr9	60794442	60880431	+	4568	Uaca	1.78	2.387	6.254	6.716	5.381	4.457	1.60703	2.41087e-14	-0.343877	0.268199
NM_176902	chr11	116434094	116439077	+	1477	Ubald2	15.872	16.321	41.152	31.972	25.242	22.833	1.15143	2.58441e-11	-0.546422	0.0106264
NM_026785	chr2	164769929	164772902	+	923	Ube2c	27.795	31.309	93.308	87.574	100.691	84.96	1.58402	8.12327e-28	0.0906647	0.854205
NM_001360327	chr14	18573566	18894267	-	1447	Ube2e2	2.657	3.669	9.072	7.54	9.107	5.515	1.38421	2.23429e-06	-0.172819	0.853923
NM_024475	chr11	44454571	44470548	-	2125	Ublcp1	3.443	4.024	8.661	8.414	5.396	4.76	1.16344	7.89139e-07	-0.698053	0.0122476
NM_030724	chr1	167226084	167285127	-	1328	Uck2	11.196	10.178	32.107	29.624	29.076	22.255	1.49926	6.96579e-17	-0.21458	0.577408
NM_001159401	chr11	9118008	9136170	+	1245	Upp1	0.109	0.184	2.826	3.139	1.654	1.213	4.29626	7.20716e-08	-0.993901	0.147989
NM_025899	chr7	120635189	120659523	+	1866	Uqcrc2	45.348	44.599	111.894	97.055	70.516	53.921	1.18547	1.14336e-20	-0.696091	2.18494e-05
NM_025710	chr13	30540312	30545316	-	1309	Uqcrfs1	41.901	40.558	111.879	95.81	65.917	55.517	1.30243	8.12928e-22	-0.71974	4.78608e-06
NM_025641	chr4	116066965	116075070	-	540	Uqcrh	75.737	77.164	200.687	180.505	135.21	105.63	1.28894	4.23883e-21	-0.610165	0.000485463
NM_145628	chrX	20703909	20720539	+	3441	Usp11	0.781	0.792	1.77	1.694	0.819	0.897	1.11541	0.00453747	-0.987545	0.0412638
NM_009496	chr6	125215581	125222306	+	2735	Vamp1	0.423	0.734	1.167	1.465	0.88	1.489	1.0697	0.0355324	-0.129341	0.943156
NM_016872	chr6	72368049	72380468	-	1643	Vamp5	0.497	0.454	1.665	1.487	0.752	0.999	1.71086	0.0081188	-0.780966	0.440512
NM_019389	chr13	89655310	89742512	-	9536	Vcan	1.185	1.472	18.469	14.764	26.507	29.515	3.66226	9.5249e-117	0.791071	1.10076e-06
NM_009502	chr14	20929398	21033676	+	5244	Vcl	9.421	10.326	23.598	20.302	14.11	12.418	1.12284	3.04611e-16	-0.671379	2.58732e-05
NM_009506	chr8	54077532	54186454	+	1872	Vegfc	0.109	0.138	15.782	10.473	7.479	8.367	6.59706	2.73227e-30	-0.664244	0.029612
NM_173758	chr14	78849178	79065272	+	3458	Vwa8	5.717	6.73	13.979	13.213	8.281	8.3	1.16757	6.21805e-16	-0.65459	7.95776e-05
NM_027462	chr3	99141090	99220203	+	4380	Wars2	1.165	1.088	2.291	2.305	1.446	1.477	1.00146	0.00107238	-0.592834	0.154062
NM_001008498	chr2	30031558	30048879	-	1789	Wdr34	3.119	2.342	6.172	6.044	5.064	4.424	1.1381	0.000210527	-0.310099	0.591519
NM_001276371	chr4	63460163	63495991	-	2023	Whrn	0.286	0.241	0.596	0.531	0.532	0.422	1.45287	0.0358224	-0.335392	0.850298
NM_011724	chr9	120013755	120023598	-	5834	Xirp1	0	0.02	0.396	0.396	0.375	0.332	5.22724	5.05466e-05	-0.109538	0.963156
NM_011273	chr1	155275657	155417444	-	7634	Xpr1	10.483	12.033	30.717	28.152	17.485	15.778	1.3581	3.53588e-28	-0.768741	1.75765e-08
NM_009533	chr1	72307421	72394953	+	2533	Xrcc5	0.336	0.227	2.43	2.057	1.326	0.959	2.96701	3.05424e-09	-0.941091	0.0706663
NM_026940	chr16	17146967	17148857	+	1313	Ydjc	3.783	3.41	12.23	12.154	13.052	10.529	1.73664	2.81617e-11	0.00526295	0.996815
NM_199025	chr2	37432168	37443121	-	5263	Zbtb26	0.375	0.463	1.145	1.429	1.059	1.248	1.58775	5.57094e-05	-0.108827	0.934457
NM_080855	chr8	121598703	121651933	-	6461	Zcchc14	0.99	0.902	2.324	1.961	1.608	1.957	1.15076	1.91758e-05	-0.205099	0.785945
NM_175358	chrX	104536970	104671064	-	5494	Zdhhc15	0.099	0.162	0.433	0.35	0.6	0.287	1.5392	0.032428	0.204053	0.923146
NM_001357249	chr8	40423815	40485726	+	3348	Zdhhc2	2.856	3.566	8.28	6.556	9.338	7.101	1.18096	8.34653e-08	0.206194	0.681088
NM_001360982	chr18	5592647	5775468	+	5743	Zeb1	0.314	0.435	1.174	0.811	0.734	0.589	1.36684	0.00147553	-0.533571	0.443358
NM_148924	chr16	3744099	3750788	+	3234	Zfp263	7.649	8.705	31.143	31.943	34.34	33.569	1.91806	2.23841e-41	0.1617	0.60409
NM_022409	chr7	19577287	19580656	+	1525	Zfp296	0.826	0.621	2.221	1.858	3.033	2.067	1.43784	0.0132907	0.365654	0.756046
NM_177739	chr7	35772346	35802989	-	6681	Zfp507	0.066	0.052	0.258	0.258	0.161	0.103	2.0798	0.0127042	-0.916429	0.471794
NM_172863	chr3	98382481	98431949	+	5159	Zfp697	0.112	0.122	0.518	0.581	0.338	0.261	2.16134	0.000790056	-0.794916	0.391188
NM_001177399	chr2	178023284	178035859	+	3339	Zfp971	2.802	4.443	9.121	8.866	7.106	7.514	1.2805	1.00601e-08	-0.242284	0.524836
NM_001005867	chr11	6395125	6406162	+	3936	Zmiz2	31.847	29.448	77.221	89.427	77.508	87.644	1.41411	1.30514e-25	0.0439849	0.946068
NM_172503	chr8	84210942	84237042	-	4332	Zswim4	7.116	6.187	18.693	18.764	13.878	14.213	1.46528	1.1804e-21	-0.358042	0.0836104
NM_001360271	chr14	51905271	51912328	-	1965	Ndrg2	0.035	0.102	3.697	1.144	8.092	8.941	4.96092	1.77559e-08	1.88075	0.0937309
NM_172838	chr19	34668406	34747111	-	3861	Slc16a12	0	0	0.169	0.135	0.32	0.442	5.64142	0.00841546	1.40652	0.237732
NM_027948	chr6	83156404	83162975	+	2044	1700003E16Rik	0.3	0.183	1.546	1.53	0.79	0.594	2.62372	4.94353e-05	-1.07364	0.149067
NM_028179	chr7	29247521	29248467	-	501	2200002D01Rik	1.019	1.317	6.827	5.005	2.403	2.491	2.24501	0.000430683	-1.23017	0.103737
NR_131118	chr17	27235075	27248066	-	2576	9630028I04Rik	0.33	0.234	1.239	1.239	0.504	0.535	2.05419	0.000625958	-1.18047	0.100181
NR_153823	chr5	98183118	98185984	-	1424	A730035I17Rik	0	0	0.343	0.274	0	0	5.27813	0.0222168	-5.2051	1
NM_001081127	chr10	61197112	61273438	-	5164	Adamts14	0.059	0.067	0.53	0.334	0.098	0.229	2.68282	0.00069388	-1.34157	0.177053
NM_174991	chr15	74516196	74589464	+	6194	Adgrb1	0	0	0.032	0.105	0.056	0	5.18677	0.030881	-1.1409	1
NM_001014394	chr5	30193431	30205722	-	3083	Adgrf3	0.011	0.009	0.317	0.264	0.123	0.107	3.84117	0.014325	-1.30872	1
NM_020033	chr19	42036038	42045110	+	1089	Ankrd2	0.156	0.105	1.496	1.346	0.378	0.362	3.28605	0.00167765	-1.84523	0.0966384
NM_054041	chr6	87133853	87335775	-	5244	Antxr1	0.091	0.142	0.404	0.435	0.109	0.194	1.82215	0.011416	-1.38904	0.138584
NM_173451	chr3	126363852	126440374	+	3686	Arsj	0.018	0	0.265	0.23	0.086	0	4.82716	0.0127225	-2.48068	1
NM_001164369	chr2	170346991	170427845	-	2938	Bcas1	0.127	0.02	0.355	0.477	0.205	0.101	2.42231	0.0305289	-1.31883	0.37789
NM_172506	chr16	44485045	44558870	-	4407	Boc	0.046	0	0.318	0.466	0.158	0.097	4.17284	0.000440564	-1.55775	0.145408
NM_053199	chr1	173334254	173367695	-	4148	Cadm3	0	0	0.251	0.29	0.046	0.079	6.60525	0.000356807	-2.08016	1
NM_001359921	chr14	12372560	12823079	-	5341	Cadps	0	0	0.146	0.171	0.107	0.018	6.1762	0.00160115	-1.23275	1
NM_007603	chrX	143802237	143827412	-	3538	Capn6	0	0	0.147	0.092	0.036	0.019	5.1692	0.0292277	-2.08154	1
NM_001025576	chr2	77009906	77170635	-	6303	Ccdc141	0.022	0.005	0.165	0.119	0.02	0.01	3.23606	0.0222042	-3.18713	1
NM_001159910	chr12	108206345	108275417	-	1539	Ccdc85c	0.066	0.149	1.397	1.735	0.494	0.747	3.6766	3.36167e-05	-1.25333	0.162543
NM_009886	chr15	85898758	86033777	-	11013	Celsr1	0.022	0.005	0.124	0.065	0.029	0.018	2.66277	0.0335605	-1.96141	1
NM_027972	chr1	172521130	172545870	+	1808	Cfap45	0.075	0.143	0.703	0.793	0.245	0.218	2.64691	0.0102497	-1.65471	0.182466
NM_027225	chr2	65088339	65238626	-	4916	Cobll1	0.048	0.158	0.364	0.424	0.219	0.16	1.81819	0.0239366	-1.01709	0.361306
NM_009946	chr13	54371349	54383917	+	4922	Cplx2	0.159	0.14	0.927	0.675	0.399	0.32	2.36206	2.56714e-05	-1.09831	0.0901029
NM_145953	chr3	157894248	157925063	-	1787	Cth	0.152	0.225	2.023	1.276	0.815	0.294	3.09259	2.23193e-05	-1.53042	0.0604588
NM_026778	chr15	39076932	39087119	+	1158	Cthrc1	0	0	0.338	0.281	0.219	0.057	4.93138	0.0487839	-1.12294	1
NM_001081084	chr2	13276338	13491876	-	11256	Cubn	0.006	0.003	0.067	0.067	0.045	0.015	3.61993	0.0273885	-1.10614	1
NM_145217	chr10	81019590	81025377	-	2916	Diras1	0.023	0.01	0.357	0.179	0.065	0.09	3.61233	0.029691	-1.722	1
NM_010087	chr18	23415409	23604231	+	1683	Dtna	0	0	0.194	0.116	0	0	4.53943	0.0251921	-2.88475	1
NM_010111	chr8	8617439	8660773	-	4312	Efnb2	0.047	0.16	0.483	0.332	0.235	0.145	1.92693	0.027069	-1.01989	0.410336
NM_029001	chr13	108214404	108287107	+	5427	Elovl7	0.075	0.058	0.522	0.54	0.239	0.182	2.92424	3.14194e-05	-1.27224	0.0940284
NM_009849	chr2	25395874	25401323	+	1926	Entpd2	0	0	0.237	0.169	0.066	0.034	5.05519	0.0375951	-1.96787	1
NM_001256432	chr4	124881785	124917801	+	5168	Epha10	0	0.011	0.164	0.101	0.031	0.083	4.4343	0.0334949	-1.00287	1
NM_025744	chr2	70508819	70540884	+	1734	Erich2	0	0	0.131	0.507	0.183	0.076	5.6567	0.00964978	-1.35475	1
NM_176838	chr8	106131183	106136974	-	2655	Esrp2	0.051	0.076	0.417	0.613	0.119	0.087	2.86513	0.00710517	-2.18984	0.0756031
NM_025276	chr11	116220559	116238091	-	6374	Evpl	0	0.009	0.23	0.332	0.07	0.098	5.85248	0.000730303	-1.67456	0.105018
NR_045641	chr3	59146296	59153628	-	7332	F630111L10Rik	0.042	0.051	0.253	0.378	0.065	0.228	2.63293	0.000602215	-1.01534	0.393771
NM_029978	chr7	126823303	126830219	+	2326	Fam57b	0.146	0.148	1.807	1.12	0.654	0.649	3.28817	2.4423e-06	-1.1131	0.127832
NM_024237	chr2	128863932	128897034	+	2899	Fbln7	0	0	0.258	0.169	0.076	0.091	5.7914	0.00549722	-1.27555	1
NM_010218	chr2	102449366	102451792	-	2424	Fjx1	0	0.024	0.511	0.296	0.209	0.081	4.94561	0.0102041	-1.421	1
NM_177603	chr19	41845976	41848132	-	2154	Frat2	0.142	0.16	1.452	1.149	0.574	0.549	3.00293	3.60909e-05	-1.13631	0.155243
NM_021458	chr14	65192441	65262463	-	12733	Fzd3	0.016	0.016	0.095	0.072	0.02	0.031	2.27598	0.0438335	-1.66862	1
NM_013529	chr11	49794155	49838620	+	2965	Gfpt2	0	0.048	0.626	0.725	0.246	0.144	4.43856	0.000119327	-1.67778	0.0762341
NR_152205	chr16	31427876	31429776	-	1900	Gm15743	0.287	0.151	1.234	0.84	0.417	0.536	2.24017	0.00568911	-1.02136	0.362371
NR_153332	chr10	75937723	75940672	-	1214	Gm867	0.252	0.26	1.154	1.019	0.809	0.216	1.93487	0.0440282	-1.02377	0.54508
NM_001033290	chr1	85939537	85961055	-	2546	Gpr55	0	0	0.128	0.269	0.124	0.026	5.48256	0.0140128	-1.41409	1
NM_144869	chr19	4057473	4059447	-	704	Gstp3	0	0.163	1.481	1.342	0.54	0.327	4.02688	0.00949292	-1.59866	1
NM_145998	chr7	131554062	131556582	+	1665	Hmx2	0	0	0.685	0.548	0.304	0.099	6.47118	0.000579194	-1.51685	1
NM_145949	chr8	24531892	24576333	-	3002	Ido2	0	0	0.358	0.25	0.137	0.109	6.32808	0.000965734	-1.23515	1
NM_016671	chr8	84030286	84042575	-	2642	Il27ra	0.18	0.174	0.9	0.888	0.216	0.472	2.31931	0.00127979	-1.32253	0.152626
NM_001135100	chr8	110741829	110805924	-	1732	Il34	0.02	0.033	1.166	0.997	0.457	0.417	4.31828	0.000181409	-1.23356	0.239614
NM_023872	chr1	21398403	21961942	-	6907	Kcnq5	0	0	0.038	0.071	0.014	0	5.06655	0.0377836	-2.58683	1
NM_001029985	chr6	29482036	29507952	-	4848	Kcp	0	0.012	0.101	0.141	0.059	0.007	4.29948	0.0438834	-1.65506	1
NM_033073	chr15	101412403	101427806	+	1575	Krt7	0.043	0	1.22	1.447	0.322	0.5	6.05286	0.000355691	-1.65165	0.0735757
NM_010762	chr2	127633226	127656695	-	2772	Mal	0	0	0.141	0.141	0	0.047	5.05898	0.0369734	-2.50922	1
NM_172632	chr18	73928486	74064949	-	4606	Mapk4	0.022	0.019	0.297	0.205	0.048	0.1	3.2002	0.00845382	-1.65293	1
NM_001171003	chr6	40628831	40769123	+	6438	Mgam	0.011	0.009	0.101	0.116	0.054	0.01	3.49613	0.0382474	-1.64523	1
NM_026443	chr11	4091481	4095431	-	1390	Mtfp1	0.906	0.495	2.882	2.249	1.367	0.591	1.83471	0.00138773	-1.33026	0.0588117
NM_001313922	chr11	78925291	78960226	+	3787	Nos2	0.009	0.008	0.275	0.258	0.033	0.061	4.03437	0.00757894	-2.36039	1
NM_011059	chr4	140812981	140845778	-	3738	Padi1	0	0.015	0.218	0.139	0.025	0.035	4.4343	0.0334949	-2.34549	1
NM_001081050	chr1	61638824	62642284	+	8367	Pard3b	0.037	0.034	0.284	0.381	0.151	0.114	3.14104	2.57617e-05	-1.26531	0.109592
NM_018779	chr6	141249269	141499351	+	4187	Pde3a	0	0.014	0.241	0.249	0.045	0.118	5.04404	0.00758729	-1.47776	1
NM_001162920	chr13	21421275	21441053	-	3221	Pgbd1	0.032	0	0.627	0.647	0.187	0.245	4.99224	0.000132027	-1.47231	0.118324
NM_008827	chr12	85166639	85177313	-	1590	Pgf	0.214	0.054	1.987	1.946	0.717	1.095	3.80916	1.44187e-06	-1.05551	0.173726
NM_001033210	chr9	95752642	95845279	-	3679	Pls1	0	0	0.398	0.372	0.103	0.098	6.93242	0.000103093	-1.8319	0.120986
NR_028021	chr14	25696356	25701282	-	1774	Ppifos	0.652	0.631	1.781	1.377	0.714	0.814	1.26795	0.0364372	-1.00327	0.231975
NM_029947	chr5	98180869	98187448	+	3113	Prdm8	0.022	0.018	0.23	0.199	0.031	0.042	3.42584	0.0453594	-2.35003	1
NM_175543	chr11	79591212	79694012	+	3128	Rab11fip4	0.131	0.128	0.885	0.531	0.172	0.22	2.44007	0.0015691	-1.73462	0.0527082
NM_011243	chr14	16430840	16575476	-	3030	Rarb	0.034	0.17	1.14	0.795	0.376	0.314	3.10065	3.35358e-05	-1.40577	0.0611834
NM_001080780	chr6	118151748	118197744	-	7320	Ret	0.028	0.043	0.258	0.262	0.095	0.135	2.76705	0.001331	-1.13309	0.297587
NM_010101	chr13	51408618	51422797	+	4480	S1pr3	0.015	0.051	0.262	0.16	0.113	0.044	2.60422	0.0437162	-1.37282	1
NM_001159986	chr1	157526170	157568424	+	4320	Sec16b	0.032	0.047	0.686	0.565	0.396	0.213	3.87086	5.80033e-06	-1.02381	0.243789
NM_028882	chr5	12383166	12588943	+	6501	Sema3d	0	0	0.175	0.05	0.019	0	5.98447	0.00374213	-3.49526	1
NM_009255	chr1	79794321	79858665	-	2044	Serpine2	0.067	0.253	1.323	0.829	0.279	0.482	2.7001	0.00114323	-1.44302	0.129813
NM_001309528	chr5	113243220	113280601	-	4330	Sgsm1	0	0.007	0.421	0.353	0.117	0.129	5.74	0.00100428	-1.56689	0.144734
NM_001110273	chr18	78146144	78179172	-	2892	Slc14a2	0	0	0.879	0.721	0.241	0.295	7.66166	5.39712e-06	-1.55714	0.0653179
NM_018861	chr11	20302180	20332713	-	3916	Slc1a4	0.243	0.169	0.591	0.724	0.275	0.335	1.647	0.0116349	-1.06869	0.222047
NR_121629	chr3	107467548	107500740	-	4372	Slc6a17	0.016	0.013	0.596	0.484	0.217	0.255	4.25956	1.2346e-06	-1.0484	0.1752
NM_001310708	chr8	45661993	45827906	+	4166	Sorbs2	0	0	0.516	0.274	0.228	0.126	4.64399	0.00078515	-1.11553	0.392269
NM_011461	chr10	88675270	88683023	-	1257	Spic	0.108	0.068	1.088	1.14	0.353	0.653	3.46134	0.00244963	-1.0478	0.482305
NM_080451	chr3	123076519	123236149	-	7109	Synpo2	0	0	0.206	0.133	0.013	0.037	6.71715	0.00024401	-2.60558	1
NM_009364	chr6	3962589	3968375	-	1528	Tfpi2	0.134	0.113	0.767	0.81	0.269	0.15	2.65782	0.0157468	-1.72081	1
NM_028998	chr17	66555252	66594622	-	1792	Themis3	0	0	0.218	0.218	0.141	0.037	5.05898	0.0369734	-1.24992	1
NM_001081242	chr9	67217085	67559703	-	12074	Tln2	0.161	0.159	0.291	0.467	0.176	0.174	1.20416	0.0141663	-1.06019	0.0890364
NM_001001183	chr17	25057702	25081114	-	1774	Tmem204	0.077	0.097	1.267	1.303	0.679	0.481	3.87144	3.58805e-05	-1.1174	0.231975
NM_031176	chr17	34670535	34719815	+	9534	Tnxb	0.029	0.015	0.137	0.174	0.02	0.048	2.74284	0.00561461	-2.14754	0.0681268
NM_009437	chr15	78399556	78405859	-	1092	Tst	0.623	0.473	2.923	2.356	1.073	1.353	2.2532	0.000497181	-1.03424	0.203947
NM_001033149	chr12	81631249	81667557	+	4773	Ttc9	0.021	0.012	0.293	0.232	0.113	0.089	3.71854	0.00351184	-1.24656	0.391714
NM_173429	chr6	48613180	48623227	+	4079	Zfp775	0.442	0.394	1.07	0.846	0.388	0.507	1.15392	0.0231501	-1.02284	0.126903
